# Supplementary material for: Modulations in gastrointestinal microbiota during postpartum period fulfill energy requirements and maintain health of lactating Tibetan cattle
Source: Front Microbiol. 2024 Aug 20;15:1369173. doi: 10.3389/fmicb.2024.1369173 (PMC11368858; doi:10.3389/fmicb.2024.1369173)
Supplement: Supplementary file 2 [file Table_2.XLSX]

## Sheet: Table S1
Table S1. Statistics of sequence processing using DADA2
Sample ID	Raw reads	Filtered reads	Denoised Reads	Merged sequences	Non-chimeric sequences
Oc.1M.01	73192	64970	59185	53867	50715
Oc.1M.02	72371	65128	61147	56273	50992
Oc.1M.03	70321	64144	60188	54319	50269
Oc.1M.04	75712	68531	65610	60657	51691
Oc.1M.05	73619	66774	63584	58658	46081
Oc.1M.06	75624	67810	64027	59954	57098
Oc.1M.07	72410	65237	62467	57242	46508
Oc.1M.08	79187	68936	65095	60463	58898
Oc.1M.09	71498	64446	62652	59126	52747
Oc.1W.01	75780	66899	61386	55100	52877
Oc.1W.02	69932	61994	57937	53996	51784
Oc.1W.03	66642	58552	54216	51753	50143
Oc.1W.04	73455	65682	61151	56712	53099
Oc.1W.05	64742	57989	55344	52757	50313
Oc.1W.06	84537	73084	69783	64880	59087
Oc.1W.07	75958	68454	64560	57987	51988
Oc.1W.08	73997	66176	62843	58194	55157
Oc.1W.09	72237	64968	62271	56523	43887
Oc.2M.01	82303	71680	67234	61877	60016
Oc.2M.02	71358	64529	60146	54482	52447
Oc.2M.03	88897	78421	75313	69223	65871
Oc.2M.04	84551	74389	70713	66072	64849
Oc.2M.05	91864	77556	71847	64127	61408
Oc.2M.06	54521	47355	41329	36937	36263
Oc.2M.07	55547	47124	40613	37118	35758
Oc.2M.08	74457	66582	63643	59333	53277
Oc.2M.09	74189	63712	56738	51105	50118
Oc.2W.01	69359	63054	61073	56171	48062
Oc.2W.02	73587	66214	63968	60389	56102
Oc.2W.03	76278	67479	62419	58189	54090
Oc.2W.04	68004	61118	59330	55999	49021
Oc.2W.05	73865	67433	65635	61096	48278
Oc.2W.06	82928	74316	69672	63827	60914
Oc.2W.07	89488	76532	68679	61183	59422
Oc.2W.08	90887	79278	76033	68264	59368
Oc.2W.09	75642	67717	63817	58843	55443
R.1M.01	86697	74504	67036	56328	54455
R.1M.02	90100	78432	72709	62645	60802
R.1M.03	90177	77914	72246	63389	61286
R.1M.04	99878	87204	80288	69648	67832
R.1M.05	82496	71398	64580	55484	54086
R.1M.06	81386	69534	64100	57749	56296
R.1M.07	86508	75420	68801	61349	60194
R.1M.08	97820	86019	78171	67917	65711
R.1M.09	99486	87377	79884	71143	69348
R.1W.01	78840	68073	59994	48460	43622
R.1W.02	66719	49012	39222	32946	32320
R.1W.03	76540	65239	57097	47698	45809
R.1W.04	84880	72675	65723	57040	55137
R.1W.05	75370	62929	53955	44095	42808
R.1W.06	93862	79974	73193	65835	64790
R.1W.07	79241	57632	44368	36174	34913
R.1W.08	91948	77110	69820	62614	61753
R.1W.09	83922	69730	61815	54826	53111
R.2M.01	84720	72649	65195	55131	54265
R.2M.02	84171	74301	69401	61510	60812
R.2M.03	88552	76531	69486	60006	58966
R.2M.04	88972	77043	70572	59647	57553
R.2M.05	87335	70767	58705	48646	47321
R.2M.06	88776	76523	69721	61997	61269
R.2M.07	91199	77283	66643	57578	55721
R.2M.08	87649	74466	66770	57425	56627
R.2M.09	84141	71497	64791	57474	56632
R.2W.01	96951	83113	75774	65698	61840
R.2W.02	91964	77237	68721	60094	58835
R.2W.03	92846	77349	67552	58174	56323
R.2W.04	88081	72768	64108	55148	54687
R.2W.05	84058	68642	59281	51967	51432
R.2W.06	95545	83351	78978	74079	73397
R.2W.07	80201	69495	63910	57002	55901
R.2W.08	94354	73489	57207	44377	43034
R.2W.09	80084	68750	63355	56005	54488
F.1M.01	80318	68840	66254	60046	56612
F.1M.02	97667	83434	80787	74146	70384
F.1M.03	93430	80568	77939	72102	70064
F.1M.04	89324	77382	74985	69134	65162
F.1M.05	81996	70258	67848	63780	60960
F.1M.06	81643	72107	69630	65303	62626
F.1M.07	96882	82940	80981	75897	72317
F.1M.08	77130	57118	55208	44511	43012
F.1M.09	89259	78367	75308	69989	66622
F.1W.01	98276	86807	84377	78767	76074
F.1W.02	88133	78140	76117	70354	68371
F.1W.03	97413	86668	84500	78622	75865
F.1W.04	99862	86239	84296	79413	78187
F.1W.05	96953	85204	82701	78273	75576
F.1W.06	82688	72628	70427	65662	63456
F.1W.07	97100	85196	82392	77982	75620
F.1W.08	80916	69433	67567	63244	60480
F.1W.09	92230	80007	78105	74449	73180
F.2M.01	77700	57257	55062	42621	41696
F.2M.02	71326	54104	52193	40640	39786
F.2M.03	76893	58013	55884	44609	43489
F.2M.04	71994	55297	53348	41560	40624
F.2M.05	73173	53755	51811	41877	40106
F.2M.06	69268	51564	48498	39030	38057
F.2M.07	78506	58607	55714	46404	44458
F.2M.08	69508	52353	50338	40405	39079
F.2M.09	76205	56882	54493	44734	43314
F.2W.01	63015	52302	46540	40306	39344
F.2W.02	98415	85612	83827	78619	75685
F.2W.03	98888	86599	84731	78800	75611
F.2W.04	88940	78448	76812	72148	69534
F.2W.05	83640	73816	71937	67717	65641
F.2W.06	81536	72059	70160	65879	63102
F.2W.07	97786	86909	84913	80064	77297
F.2W.08	83882	73923	71698	67832	65575
F.2W.09	91344	78122	76077	71176	67745
Mean	82478.2	70709.7	66002.6	59223	56408.6
SD	10176.5	9751.98	10123.9	10857.3	10744.5

## Sheet: Table S2
Table S2. Difference of α diversity indices using Wilcoxon rank sum test
compared_group	Observed ASV number						Shannon entropy index						Pielou evenness
	avg_g1	avg_g2	W-statistic	p-value	q-value	significance	avg_g1	avg_g2	W-statistic	p-value	q-value	significance	avg_g1	avg_g2	W-statistic	p-value	q-value	significance
Oc.1W-Oc.2W	472.8	464.4	46	0.6588	0.7765		5.97784	5.92139	43	0.859819	0.873047		0.677209	0.67853	46	0.658843	0.679432
Oc.1W-Oc.1M	472.8	450.1	45	0.7239	0.7963		5.97784	5.94609	46	0.658843	0.712847		0.677209	0.681982	45	0.723932	0.723932
Oc.1W-Oc.2M	472.8	614.6	22	0.112	0.1421		5.97784	6.75264	16	0.0340692	0.0432417	*	0.677209	0.73334	14	0.0216841	0.0275221	*
Oc.1W-R.1W	472.8	990.6	1	0.0006	0.0015	**	5.97784	8.32064	0	0.000412295	0.000907049	**	0.677209	0.837763	0	0.000412295	0.000877789	**
Oc.1W-F.1W	472.8	1123.4	0	0.0004	0.0012	**	5.97784	8.12188	7	0.00356863	0.00535294	**	0.677209	0.801365	8	0.0047182	0.00759515	**
Oc.2W-Oc.1M	464.4	450.1	40	1	1		5.92139	5.94609	38	0.859819	0.873047		0.67853	0.681982	36	0.723932	0.723932
Oc.2W-Oc.2M	464.4	614.6	23	0.1333	0.1629		5.92139	6.75264	17	0.0422601	0.0526258		0.67853	0.73334	13	0.0171182	0.0230572	*
Oc.2W-R.2W	464.4	1273.1	0	0.0004	0.0012	**	5.92139	8.89704	0	0.000412295	0.000907049	**	0.67853	0.863196	0	0.000412295	0.000877789	**
Oc.2W-F.2W	464.4	1146.7	0	0.0004	0.0012	**	5.92139	8.42784	0	0.000412295	0.000907049	**	0.67853	0.829747	0	0.000412295	0.000877789	**
Oc.1M-Oc.2M	450.1	614.6	19	0.0637	0.0914		5.94609	6.75264	12	0.0134187	0.0177126	*	0.681982	0.73334	11	0.0104443	0.0146664	*
Oc.1M-R.1M	450.1	1261.6	0	0.0004	0.0012	**	5.94609	9.02223	0	0.000412295	0.000907049	**	0.681982	0.876313	0	0.000412295	0.000877789	**
Oc.1M-F.1M	450.1	1082.3	6	0.0027	0.0054	**	5.94609	8.56045	0	0.000412295	0.000907049	**	0.681982	0.857526	0	0.000412295	0.000877789	**
Oc.2M-R.2M	614.6	1286.1	0	0.0004	0.0012	**	6.75264	8.98193	0	0.000412295	0.000907049	**	0.73334	0.870128	0	0.000412295	0.000877789	**
Oc.2M-F.2M	614.6	389.3	70	0.0104	0.0177	*	6.75264	7.61439	2	0.000792268	0.00153793	**	0.73334	0.88532	0	0.000412295	0.000877789	**
R.1W-R.2W	990.6	1273.1	9	0.0062	0.0114	*	8.32064	8.89704	9	0.00619332	0.008697	**	0.837763	0.863196	16	0.0340692	0.0424258	*
R.1W-R.1M	990.6	1261.6	10.5	0.0092	0.0159	*	8.32064	9.02223	2	0.000792268	0.00153793	**	0.837763	0.876313	6	0.00267971	0.00465424	**
R.1W-R.2M	990.6	1286.1	10	0.0081	0.0144	*	8.32064	8.98193	4	0.00147846	0.00256786	**	0.837763	0.870128	14	0.0216841	0.0275221	*
R.1W-F.1W	990.6	1123.4	22	0.112	0.1421		8.32064	8.12188	41	1	1		0.837763	0.801365	55	0.216373	0.242044
R.2W-R.1M	1273.1	1261.6	41	1	1		8.89704	9.02223	30	0.377225	0.429256		0.863196	0.876313	27	0.250998	0.271572
R.2W-R.2M	1273.1	1286.1	41	1	1		8.89704	8.98193	34	0.596242	0.666982		0.863196	0.870128	35	0.658843	0.679432
R.2W-F.2W	1273.1	1146.7	62	0.0637	0.0914		8.89704	8.42784	71	0.00807149	0.0108718	*	0.863196	0.829747	71	0.00807149	0.0115808	*
R.1M-R.2M	1261.6	1286.1	36	0.7239	0.7963		9.02223	8.98193	45	0.723932	0.758405		0.876313	0.870128	54	0.250998	0.271572
R.1M-F.1M	1261.6	1082.3	60	0.0934	0.1233		9.02223	8.56045	71	0.00807149	0.0108718	*	0.876313	0.857526	67	0.0216841	0.0275221	*
R.2M-F.2M	1286.1	389.3	81	0.0004	0.0012	**	8.98193	7.61439	81	0.000412295	0.000907049	**	0.870128	0.88532	10	0.00807149	0.0115808	*
F.1W-F.2W	1123.4	1146.7	38	0.8598	0.9153		8.12188	8.42784	35	0.658843	0.712847		0.801365	0.829747	33	0.536499	0.571112
F.1W-F.1M	1123.4	1082.3	41	1	1		8.12188	8.56045	26	0.216373	0.255011		0.801365	0.857526	4	0.00147846	0.00271052	**
F.1W-F.2M	1123.4	389.3	81	0.0004	0.0012	**	8.12188	7.61439	72	0.00619332	0.008697	**	0.801365	0.88532	0	0.000412295	0.000877789	**
F.2W-F.1M	1146.7	1082.3	45	0.7239	0.7963		8.42784	8.56045	27	0.250998	0.29063		0.829747	0.857526	7	0.00356863	0.00588824	**
F.2W-F.2M	1146.7	389.3	81	0.0004	0.0012	**	8.42784	7.61439	81	0.000412295	0.000907049	**	0.829747	0.88532	0	0.000412295	0.000877789	**
F.1M-F.2M	1082.3	389.3	72.5	0.0054	0.0102	*	8.56045	7.61439	74	0.00356863	0.00535294	**	0.857526	0.88532	2	0.000792268	0.00153793	**

## Sheet: Table S3
	Table S3. Network statistics and taxon partition based on node degree
Type	Condition	Index/Groups	Oral	Rumen	Fecal
Network statistics	NA	Node number	67	241	255
	NA	Global transitivity	0.34	0.555	0.636
	NA	Modularity	0.771	0.462	0.24
	NA	Total degree	164	1850	3892
Taxon partition	degree number ≥30	High degree taxon	NA	ASV_24,ASV_111,ASV_6,ASV_68,ASV_1166,ASV_389,ASV_766,ASV_75,ASV_952,ASV_316,ASV_232,ASV_56,ASV_137,ASV_2	ASV_247,ASV_336,ASV_31,ASV_260,ASV_9,ASV_251,ASV_188,ASV_72,ASV_97,ASV_52,ASV_234,ASV_347,ASV_120,ASV_228,ASV_321,ASV_38,ASV_307,ASV_1,ASV_139,ASV_61,ASV_365,ASV_86,ASV_54,ASV_327,ASV_215,ASV_221,ASV_41,ASV_80,ASV_213,ASV_246,ASV_46,ASV_342,ASV_397,ASV_362,ASV_25,ASV_178,ASV_200,ASV_720,ASV_646,ASV_64,ASV_94,ASV_433,ASV_34,ASV_126,ASV_219,ASV_12,ASV_249,ASV_151,ASV_17,ASV_127,ASV_801,ASV_338,ASV_…
	(intra-module positive degree / total degree ≥ 0.6 & total degree ≥ 10) or (intra-module positive degree ≥ 15)	Intra-module friendly taxa	NA	ASV_2208,ASV_1697,ASV_382,ASV_732,ASV_184,ASV_936,ASV_271,ASV_1195,ASV_373,ASV_183,ASV_197,ASV_379,ASV_145,ASV_920,ASV_75,ASV_232,ASV_56,ASV_952,ASV_68,ASV_389,ASV_316,ASV_444,ASV_766,ASV_1166,ASV_137,ASV_110,ASV_203,ASV_439,ASV_23,ASV_6,ASV_197,ASV_24	ASV_31,ASV_247,ASV_38,ASV_347,ASV_234,ASV_72,ASV_215,ASV_80,ASV_213,ASV_41,ASV_139,ASV_365,ASV_307,ASV_52,ASV_188,ASV_260,ASV_397,ASV_120,ASV_86,ASV_321,ASV_25,ASV_221,ASV_219,ASV_46,ASV_362,ASV_54,ASV_327,ASV_246,ASV_126,ASV_720,ASV_34,ASV_249,ASV_646,ASV_200,ASV_17,ASV_178,ASV_342,ASV_433,ASV_427,ASV_18,ASV_801,ASV_171,ASV_115,ASV_1079,ASV_64,ASV_61,ASV_148,ASV_547,ASV_57,ASV_680,ASV_348,ASV_14…
	(inter-module positive degree / total degree ≥ 0.6 & total degree ≥ 10) or (inter-module positive degree ≥ 15)	Inter-module friendly taxa	NA	ASV_24,ASV_2	ASV_336,ASV_1,ASV_228,ASV_251,ASV_97,ASV_9,ASV_30,ASV_94,ASV_217,ASV_763,ASV_338,ASV_137,ASV_22,ASV_43,ASV_464,ASV_105,ASV_513
	(intra-module negative degree / total degree ≥ 0.6 & total degree ≥ 10) or (intra-module negative ≥ 15)	Intra-module competitive taxa	NA	ASV_1325,ASV_532,ASV_494	ASV_501,ASV_771,ASV_1363,ASV_112
	(inter-module negative degree / total degree ≥ 0.6 & total degree ≥ 10) or (inter-module negative degree≥ 15)	Inter-module competitive taxa	NA	ASV_205	ASV_12,ASV_151,ASV_61,ASV_127,ASV_94,ASV_64,ASV_354

## Sheet: Table S4
	Table S4. Details of ASVs and their taxonomy organized into different modules.
NODE-ID	Taxonomy	Module		NODE-ID	Taxonomy	Module		NODE-ID	Taxonomy	Module
ASV_103	k__Bacteria;p__Proteobacteria;c__Gammaproteobacteria;o__Pseudomonadales;f__Moraxellaceae;g__Moraxella;s__Moraxella oblonga	Oc.Module_1		ASV_2	k__Bacteria;p__Proteobacteria;c__Gammaproteobacteria;o__Pasteurellales;f__Pasteurellaceae;g__Actinobacillus;s__uncultured bacterium	R.Module_1		ASV_9	k__Bacteria;p__Bacteroidetes;c__Bacteroidia;o__Bacteroidales;f__Prevotellaceae;g__Prevotellaceae UCG-004;s__uncultured bacterium	F.Module_1
ASV_950	k__Bacteria;p__Firmicutes;c__Bacilli;o__Lactobacillales;f__Carnobacteriaceae;g__uncultured;s__uncultured bacterium	Oc.Module_1		ASV_6	k__Bacteria;p__Proteobacteria;c__Gammaproteobacteria;o__Pseudomonadales;f__Moraxellaceae;g__Moraxella;s__Marinimicrobia bacterium JGI 0000113-D11	R.Module_2		ASV_30	k__Bacteria;p__Bacteroidetes;c__Bacteroidia;o__Bacteroidales;f__Rikenellaceae;g__Alistipes;s__uncultured bacterium	F.Module_1
ASV_4	k__Bacteria;p__Proteobacteria;c__Gammaproteobacteria;o__Pseudomonadales;f__Moraxellaceae;g__Moraxella	Oc.Module_2		ASV_10	k__Bacteria;p__Proteobacteria;c__Gammaproteobacteria;o__Pseudomonadales;f__Moraxellaceae;g__Alkanindiges	R.Module_1		ASV_62	k__Bacteria;p__Bacteroidetes;c__Bacteroidia;o__Bacteroidales;f__Prevotellaceae;g__Prevotellaceae UCG-003;s__uncultured bacterium	F.Module_1
ASV_90	k__Bacteria;p__Firmicutes;c__Bacilli;o__Lactobacillales;f__Streptococcaceae;g__Streptococcus;s__Streptococcus suis	Oc.Module_3		ASV_42	k__Bacteria;p__Firmicutes;c__Clostridia;o__Clostridiales;f__Lachnospiraceae;g__Pseudobutyrivibrio	R.Module_3		ASV_76	k__Bacteria;p__Firmicutes;c__Clostridia;o__Clostridiales;f__Lachnospiraceae	F.Module_1
ASV_47	k__Bacteria;p__Proteobacteria;c__Gammaproteobacteria;o__Pseudomonadales;f__Moraxellaceae;g__Moraxella	Oc.Module_2		ASV_102	k__Bacteria;p__Verrucomicrobia;c__Verrucomicrobiae;o__LD1-PB3;f__uncultured rumen bacterium;g__uncultured rumen bacterium;s__uncultured rumen bacterium	R.Module_1		ASV_217	k__Bacteria;p__Bacteroidetes;c__Bacteroidia;o__Bacteroidales;f__Prevotellaceae;g__Prevotellaceae UCG-004;s__uncultured bacterium	F.Module_1
ASV_10	k__Bacteria;p__Proteobacteria;c__Gammaproteobacteria;o__Pseudomonadales;f__Moraxellaceae;g__Alkanindiges	Oc.Module_2		ASV_111	k__Bacteria;p__Firmicutes;c__Clostridia;o__Clostridiales;f__Ruminococcaceae;g__Papillibacter;s__uncultured rumen bacterium	R.Module_3		ASV_251	k__Bacteria;p__Bacteroidetes;c__Bacteroidia;o__Bacteroidales;f__Bacteroidaceae;g__Bacteroides;s__uncultured bacterium	F.Module_1
ASV_142	k__Bacteria;p__Firmicutes;c__Bacilli;o__Lactobacillales;f__Carnobacteriaceae	Oc.Module_2		ASV_211	k__Bacteria;p__Firmicutes;c__Bacilli;o__Lactobacillales;f__Streptococcaceae;g__Streptococcus	R.Module_1		ASV_336	k__Bacteria;p__Bacteroidetes;c__Bacteroidia;o__Bacteroidales;f__Rikenellaceae;g__Alistipes;s__uncultured bacterium	F.Module_1
ASV_7	k__Bacteria;p__Proteobacteria;c__Gammaproteobacteria;o__Betaproteobacteriales;f__Neisseriaceae;g__Conchiformibius;s__uncultured bacterium	Oc.Module_4		ASV_270	k__Bacteria;p__Bacteroidetes;c__Bacteroidia;o__Bacteroidales;f__Prevotellaceae;g__Alloprevotella;s__uncultured bacterium	R.Module_1		ASV_162	k__Bacteria;p__Firmicutes;c__Clostridia;o__Clostridiales;f__Lachnospiraceae	F.Module_1
ASV_8	k__Bacteria;p__Proteobacteria;c__Gammaproteobacteria;o__Pseudomonadales;f__Moraxellaceae	Oc.Module_4		ASV_325	k__Bacteria;p__Bacteroidetes;c__Bacteroidia;o__Bacteroidales;f__Porphyromonadaceae;g__Porphyromonas;s__Porphyromonas sp. UQD 424	R.Module_1		ASV_222	k__Bacteria;p__Firmicutes;c__Clostridia;o__Clostridiales;f__Ruminococcaceae;g__Ruminococcaceae UCG-005	F.Module_1
ASV_11	k__Bacteria;p__Proteobacteria;c__Gammaproteobacteria;o__Pasteurellales;f__Pasteurellaceae;g__Mannheimia	Oc.Module_4		ASV_439	k__Bacteria;p__Firmicutes;c__Clostridia;o__Clostridiales;f__Lachnospiraceae;g__[Eubacterium] ruminantium group;s__uncultured rumen bacterium	R.Module_1		ASV_241	k__Bacteria;p__Bacteroidetes;c__Bacteroidia;o__Bacteroidales;f__Rikenellaceae;g__Rikenellaceae RC9 gut group	F.Module_1
ASV_20	k__Bacteria;p__Proteobacteria;c__Gammaproteobacteria;o__Pseudomonadales;f__Moraxellaceae;g__Moraxella;s__Moraxella bovoculi	Oc.Module_4		ASV_529	k__Bacteria;p__Proteobacteria;c__Gammaproteobacteria;o__Enterobacteriales;f__Enterobacteriaceae;g__Arsenophonus	R.Module_1		ASV_279	k__Bacteria;p__Bacteroidetes;c__Bacteroidia;o__Bacteroidales;f__Rikenellaceae;g__Alistipes;s__uncultured bacterium	F.Module_1
ASV_67	k__Bacteria;p__Proteobacteria;c__Gammaproteobacteria;o__Pasteurellales;f__Pasteurellaceae;g__Actinobacillus;s__uncultured bacterium	Oc.Module_4		ASV_711	k__Bacteria;p__Bacteroidetes;c__Bacteroidia;o__Bacteroidales;f__Prevotellaceae;g__Prevotella 1	R.Module_1		ASV_354	k__Bacteria;p__Firmicutes;c__Clostridia;o__Clostridiales;f__Lachnospiraceae;g__uncultured;s__uncultured rumen bacterium	F.Module_1
ASV_128	k__Bacteria;p__Firmicutes;c__Bacilli;o__Bacillales;f__Planococcaceae	Oc.Module_4		ASV_926	k__Bacteria;p__Firmicutes;c__Clostridia;o__Clostridiales;f__Christensenellaceae;g__Christensenellaceae R-7 group	R.Module_3		ASV_1000	k__Bacteria;p__Firmicutes;c__Clostridia;o__Clostridiales;f__Lachnospiraceae	F.Module_1
ASV_360	k__Bacteria;p__Proteobacteria;c__Gammaproteobacteria;o__Pseudomonadales;f__Moraxellaceae;g__Acinetobacter	Oc.Module_4		ASV_1087	k__Bacteria;p__Firmicutes;c__Clostridia;o__Clostridiales;f__Lachnospiraceae;g__Lachnospiraceae XPB1014 group;s__uncultured bacterium	R.Module_1		ASV_929	k__Bacteria;p__Firmicutes;c__Clostridia;o__Clostridiales;f__Ruminococcaceae;g__Ruminococcaceae NK4A214 group	F.Module_1
ASV_19	k__Bacteria;p__Proteobacteria;c__Gammaproteobacteria;o__Betaproteobacteriales;f__Neisseriaceae	Oc.Module_4		ASV_1114	k__Bacteria;p__Firmicutes;c__Clostridia;o__Clostridiales;f__Ruminococcaceae;g__Ruminococcaceae NK4A214 group;s__uncultured bacterium	R.Module_3		ASV_963	k__Bacteria;p__Firmicutes;c__Clostridia;o__Clostridiales;f__Ruminococcaceae;g__Ruminococcaceae NK4A214 group;s__uncultured rumen bacterium	F.Module_1
ASV_16	k__Bacteria;p__Bacteroidetes;c__Bacteroidia;o__Bacteroidales;f__Porphyromonadaceae;g__Porphyromonas;s__Porphyromonas sp. oral clone HF001	Oc.Module_2		ASV_1442	k__Bacteria;p__Firmicutes;c__Clostridia;o__Clostridiales;f__Ruminococcaceae;g__uncultured;s__uncultured rumen bacterium	R.Module_1		ASV_830	k__Bacteria;p__Firmicutes;c__Erysipelotrichia;o__Erysipelotrichales;f__Erysipelotrichaceae;g__Turicibacter	F.Module_1
ASV_194	k__Bacteria;p__Proteobacteria;c__Gammaproteobacteria;o__Pasteurellales;f__Pasteurellaceae;g__Mannheimia	Oc.Module_4		ASV_3	k__Bacteria;p__Proteobacteria;c__Gammaproteobacteria;o__Pasteurellales;f__Pasteurellaceae;g__Bibersteinia	R.Module_1		ASV_521	k__Bacteria;p__Firmicutes;c__Clostridia;o__Clostridiales;f__Lachnospiraceae	F.Module_1
ASV_66	k__Bacteria;p__Proteobacteria;c__Gammaproteobacteria;o__Pseudomonadales;f__Moraxellaceae;g__Acinetobacter	Oc.Module_5		ASV_16	k__Bacteria;p__Bacteroidetes;c__Bacteroidia;o__Bacteroidales;f__Porphyromonadaceae;g__Porphyromonas;s__Porphyromonas sp. oral clone HF001	R.Module_1		ASV_244	k__Bacteria;p__Firmicutes;c__Clostridia;o__Clostridiales;f__Ruminococcaceae;g__Ruminococcaceae UCG-013;s__uncultured bacterium	F.Module_1
ASV_21	k__Bacteria;p__Proteobacteria;c__Gammaproteobacteria;o__Pasteurellales;f__Pasteurellaceae;g__Bibersteinia	Oc.Module_3		ASV_21	k__Bacteria;p__Proteobacteria;c__Gammaproteobacteria;o__Pasteurellales;f__Pasteurellaceae;g__Bibersteinia	R.Module_1		ASV_231	k__Bacteria;p__Firmicutes;c__Clostridia;o__Clostridiales;f__Ruminococcaceae;g__Ruminococcaceae NK4A214 group	F.Module_1
ASV_28	k__Bacteria;p__Firmicutes;c__Bacilli;o__Lactobacillales;f__Streptococcaceae;g__Streptococcus;s__uncultured methanogenic archaeon	Oc.Module_3		ASV_22	k__Bacteria;p__Proteobacteria;c__Gammaproteobacteria;o__Enterobacteriales;f__Enterobacteriaceae;g__Escherichia-Shigella	R.Module_1		ASV_239	k__Bacteria;p__Firmicutes;c__Clostridia;o__Clostridiales;f__Ruminococcaceae;g__Flavonifractor;s__uncultured bacterium	F.Module_1
ASV_108	k__Bacteria;p__Firmicutes;c__Bacilli;o__Lactobacillales;f__Streptococcaceae;g__Streptococcus;s__Streptococcus sp. canine oral taxon 279	Oc.Module_3		ASV_24	k__Bacteria;p__Bacteroidetes;c__Bacteroidia;o__Bacteroidales;f__Porphyromonadaceae;g__Porphyromonas;s__Porphyromonas sp. oral clone HF001	R.Module_1		ASV_431	k__Bacteria;p__Firmicutes;c__Clostridia;o__Clostridiales;f__Ruminococcaceae	F.Module_1
ASV_212	k__Bacteria;p__Firmicutes;c__Bacilli;o__Lactobacillales;f__Streptococcaceae;g__Streptococcus	Oc.Module_3		ASV_56	k__Bacteria;p__Proteobacteria;c__Gammaproteobacteria;o__Enterobacteriales;f__Enterobacteriaceae	R.Module_2		ASV_653	k__Bacteria;p__Firmicutes;c__Clostridia;o__Clostridiales;f__Ruminococcaceae;g__Ruminococcaceae UCG-010;s__uncultured bacterium	F.Module_1
ASV_233	k__Bacteria;p__Firmicutes;c__Bacilli;o__Lactobacillales;f__Aerococcaceae;g__uncultured;s__Globicatella sp. feline oral taxon 122	Oc.Module_3		ASV_68	k__Bacteria;p__Proteobacteria;c__Gammaproteobacteria;o__Betaproteobacteriales;f__Burkholderiaceae;g__Massilia	R.Module_2		ASV_976	k__Bacteria;p__Firmicutes;c__Clostridia;o__Clostridiales;f__Ruminococcaceae	F.Module_1
ASV_24	k__Bacteria;p__Bacteroidetes;c__Bacteroidia;o__Bacteroidales;f__Porphyromonadaceae;g__Porphyromonas;s__Porphyromonas sp. oral clone HF001	Oc.Module_2		ASV_75	k__Bacteria;p__Proteobacteria;c__Gammaproteobacteria;o__Enterobacteriales;f__Enterobacteriaceae	R.Module_2		ASV_1537	k__Bacteria;p__Firmicutes;c__Clostridia;o__Clostridiales;f__Lachnospiraceae	F.Module_10
ASV_58	k__Bacteria;p__Bacteroidetes;c__Bacteroidia;o__Flavobacteriales;f__Weeksellaceae;g__Bergeyella;s__uncultured bacterium	Oc.Module_2		ASV_134	k__Bacteria;p__Firmicutes;c__Clostridia;o__Clostridiales;f__Clostridiaceae 1;g__Clostridium sensu stricto 1;s__Clostridium perfringens	R.Module_1		ASV_191	k__Bacteria;p__Bacteroidetes;c__Bacteroidia;o__Bacteroidales;f__Rikenellaceae;g__dgA-11 gut group;s__uncultured bacterium	F.Module_10
ASV_26	k__Bacteria;p__Proteobacteria;c__Gammaproteobacteria;o__Pasteurellales;f__Pasteurellaceae;g__Bibersteinia	Oc.Module_6		ASV_137	k__Bacteria;p__Firmicutes;c__Bacilli;o__Lactobacillales;f__Lactobacillaceae;g__Lactobacillus	R.Module_2		ASV_311	k__Bacteria;p__Bacteroidetes;c__Bacteroidia;o__Bacteroidales;f__Paludibacteraceae;g__uncultured;s__uncultured Paludibacter sp.	F.Module_11
ASV_258	k__Bacteria;p__Proteobacteria;c__Gammaproteobacteria;o__Pasteurellales;f__Pasteurellaceae	Oc.Module_3		ASV_145	k__Bacteria;p__Proteobacteria;c__Gammaproteobacteria;o__Enterobacteriales;f__Enterobacteriaceae;g__Pantoea	R.Module_2		ASV_261	k__Bacteria;p__Firmicutes;c__Clostridia;o__Clostridiales;f__Lachnospiraceae;g__Roseburia	F.Module_11
ASV_527	k__Bacteria;p__Fusobacteria;c__Fusobacteriia;o__Fusobacteriales;f__Leptotrichiaceae;g__Leptotrichia;s__uncultured Leptotrichia sp.	Oc.Module_2		ASV_183	k__Bacteria;p__Proteobacteria;c__Gammaproteobacteria;o__Enterobacteriales;f__Enterobacteriaceae	R.Module_2		ASV_1141	k__Bacteria;p__Firmicutes;c__Erysipelotrichia;o__Erysipelotrichales;f__Erysipelotrichaceae;g__Erysipelatoclostridium;s__uncultured bacterium	F.Module_12
ASV_50	k__Bacteria;p__Firmicutes;c__Bacilli;o__Bacillales;f__Planococcaceae;g__Planococcus	Oc.Module_6		ASV_232	k__Bacteria;p__Proteobacteria;c__Gammaproteobacteria;o__Pseudomonadales;f__Pseudomonadaceae;g__Pseudomonas	R.Module_2		ASV_329	k__Bacteria;p__Firmicutes;c__Clostridia;o__Clostridiales;f__Family XIII;g__Family XIII AD3011 group;s__uncultured Clostridiales Family XIII bacterium	F.Module_12
ASV_176	k__Bacteria;p__Proteobacteria;c__Gammaproteobacteria;o__Pseudomonadales;f__Moraxellaceae;g__Psychrobacter;s__Psychrobacter maritimus	Oc.Module_6		ASV_316	k__Bacteria;p__Proteobacteria;c__Gammaproteobacteria;o__Xanthomonadales;f__Xanthomonadaceae;g__Stenotrophomonas	R.Module_2		ASV_542	k__Bacteria;p__Bacteroidetes;c__Bacteroidia;o__Bacteroidales;f__Rikenellaceae;g__Alistipes;s__uncultured bacterium	F.Module_13
ASV_277	k__Bacteria;p__Firmicutes;c__Bacilli;o__Lactobacillales;f__Streptococcaceae;g__Streptococcus	Oc.Module_3		ASV_373	k__Bacteria;p__Proteobacteria;c__Gammaproteobacteria;o__Pseudomonadales;f__Pseudomonadaceae;g__Pseudomonas	R.Module_2		ASV_363	k__Bacteria;p__Bacteroidetes;c__Bacteroidia;o__Bacteroidales;f__Rikenellaceae;g__Rikenellaceae RC9 gut group	F.Module_13
ASV_68	k__Bacteria;p__Proteobacteria;c__Gammaproteobacteria;o__Betaproteobacteriales;f__Burkholderiaceae;g__Massilia	Oc.Module_7		ASV_384	k__Bacteria;p__Firmicutes;c__Clostridia;o__Clostridiales;f__Ruminococcaceae;g__Ruminococcaceae NK4A214 group	R.Module_1		ASV_772	k__Bacteria;p__Firmicutes;c__Clostridia;o__Clostridiales;f__Ruminococcaceae;g__Oscillibacter	F.Module_14
ASV_87	k__Bacteria;p__Firmicutes;c__Bacilli;o__Bacillales;f__Family XII;g__Exiguobacterium	Oc.Module_6		ASV_389	k__Bacteria;p__Proteobacteria;c__Gammaproteobacteria;o__Pseudomonadales;f__Pseudomonadaceae;g__Pseudomonas	R.Module_2		ASV_945	k__Bacteria;p__Firmicutes;c__Clostridia;o__Clostridiales;f__Ruminococcaceae;g__Ruminococcaceae UCG-010;s__uncultured bacterium	F.Module_14
ASV_88	k__Bacteria;p__Firmicutes;c__Clostridia;o__Clostridiales;f__Lachnospiraceae;g__Butyrivibrio 2	Oc.Module_8		ASV_766	k__Bacteria;p__Proteobacteria;c__Gammaproteobacteria;o__Betaproteobacteriales;f__Burkholderiaceae;g__Massilia;s__Massilia albidiflava	R.Module_2		ASV_434	k__Bacteria;p__Firmicutes;c__Clostridia;o__Clostridiales;f__Ruminococcaceae;g__[Eubacterium] coprostanoligenes group;s__uncultured bacterium	F.Module_14
ASV_1261	k__Bacteria;p__Actinobacteria;c__Actinobacteria;o__Micrococcales;f__Micrococcaceae;g__Glutamicibacter	Oc.Module_6		ASV_920	k__Bacteria;p__Proteobacteria;c__Alphaproteobacteria;o__Rhizobiales;f__Rhizobiaceae;g__Allorhizobium-Neorhizobium-Pararhizobium-Rhizobium	R.Module_2		ASV_1262	k__Bacteria;p__Bacteroidetes;c__Bacteroidia;o__Bacteroidales;f__Rikenellaceae;g__Rikenellaceae RC9 gut group;s__uncultured bacterium	F.Module_15
ASV_85	k__Bacteria;p__Actinobacteria;c__Actinobacteria;o__Micrococcales;f__Micrococcaceae;g__Rothia	Oc.Module_2		ASV_952	k__Bacteria;p__Proteobacteria;c__Gammaproteobacteria;o__Pseudomonadales;f__Pseudomonadaceae;g__Pseudomonas	R.Module_2		ASV_460	k__Bacteria;p__Bacteroidetes;c__Bacteroidia;o__Bacteroidales;f__p-2534-18B5 gut group;g__uncultured bacterium;s__uncultured bacterium	F.Module_15
ASV_498	k__Bacteria;p__Proteobacteria;c__Gammaproteobacteria;o__Pseudomonadales;f__Moraxellaceae;g__Acinetobacter	Oc.Module_5		ASV_1166	k__Bacteria;p__Proteobacteria;c__Alphaproteobacteria;o__Acetobacterales;f__Acetobacteraceae;g__Roseomonas;s__Roseomonas ludipueritiae	R.Module_2		ASV_699	k__Bacteria;p__Firmicutes;c__Clostridia;o__Clostridiales;f__Ruminococcaceae;g__Ruminococcaceae UCG-010;s__uncultured bacterium	F.Module_16
ASV_92	k__Bacteria;p__Firmicutes;c__Bacilli;o__Bacillales;f__Staphylococcaceae;g__Salinicoccus	Oc.Module_9		ASV_5	k__Bacteria;p__Proteobacteria;c__Gammaproteobacteria;o__Betaproteobacteriales;f__Neisseriaceae;g__Alysiella	R.Module_1		ASV_1190	k__Bacteria;p__Firmicutes;c__Clostridia;o__Clostridiales;f__Ruminococcaceae;g__Ruminococcaceae UCG-002;s__uncultured bacterium	F.Module_16
ASV_135	k__Bacteria;p__Actinobacteria;c__Actinobacteria;o__Corynebacteriales;f__Corynebacteriaceae;g__Corynebacterium 1;s__Corynebacterium maris DSM 45190	Oc.Module_9		ASV_308	k__Bacteria;p__Firmicutes;c__Clostridia;o__Clostridiales;f__Ruminococcaceae;g__Ruminococcaceae UCG-005;s__uncultured rumen bacterium	R.Module_4		ASV_505	k__Bacteria;p__Bacteroidetes;c__Bacteroidia;o__Bacteroidales;f__Bacteroidaceae;g__Bacteroides;s__uncultured Bacteroides sp.	F.Module_16
ASV_267	k__Bacteria;p__Actinobacteria;c__Actinobacteria;o__Micrococcales;f__Micrococcaceae	Oc.Module_9		ASV_532	k__Bacteria;p__Firmicutes;c__Clostridia;o__Clostridiales;f__Ruminococcaceae;g__Ruminococcaceae UCG-010;s__uncultured rumen bacterium	R.Module_1		ASV_788	k__Bacteria;p__Firmicutes;c__Clostridia;o__Clostridiales;f__Ruminococcaceae;g__[Eubacterium] coprostanoligenes group	F.Module_17
ASV_988	k__Bacteria;p__Proteobacteria;c__Gammaproteobacteria;o__Betaproteobacteriales;f__Neisseriaceae;g__Alysiella;s__uncultured bacterium	Oc.Module_9		ASV_271	k__Bacteria;p__Proteobacteria;c__Gammaproteobacteria;o__Enterobacteriales;f__Enterobacteriaceae	R.Module_2		ASV_1213	k__Bacteria;p__Firmicutes;c__Clostridia;o__Clostridiales;f__Ruminococcaceae;g__[Eubacterium] coprostanoligenes group;s__uncultured bacterium	F.Module_17
ASV_153	k__Bacteria;p__Firmicutes;c__Bacilli;o__Lactobacillales;f__Streptococcaceae;g__Streptococcus	Oc.Module_10		ASV_379	k__Bacteria;p__Proteobacteria;c__Gammaproteobacteria;o__Betaproteobacteriales;f__Burkholderiaceae;g__Massilia	R.Module_2		ASV_1911	k__Bacteria;p__Firmicutes;c__Clostridia;o__Clostridiales;f__Ruminococcaceae;g__[Eubacterium] coprostanoligenes group	F.Module_17
ASV_193	k__Bacteria;p__Bacteroidetes;c__Bacteroidia;o__Flavobacteriales;f__Weeksellaceae;g__Bergeyella	Oc.Module_1		ASV_732	k__Bacteria;p__Actinobacteria;c__Actinobacteria;o__Micrococcales;f__Microbacteriaceae;g__Curtobacterium	R.Module_2		ASV_535	k__Bacteria;p__Bacteroidetes;c__Bacteroidia;o__Bacteroidales;f__Prevotellaceae;g__Prevotella 1;s__uncultured bacterium	F.Module_17
ASV_415	k__Bacteria;p__Proteobacteria;c__Gammaproteobacteria;o__Pseudomonadales;f__Moraxellaceae;g__Moraxella;s__Moraxella bovoculi	Oc.Module_1		ASV_992	k__Bacteria;p__Bacteroidetes;c__Bacteroidia;o__Bacteroidales;f__F082;g__uncultured rumen bacterium;s__uncultured rumen bacterium	R.Module_5		ASV_804	k__Bacteria;p__Firmicutes;c__Clostridia;o__Clostridiales;f__Ruminococcaceae;g__Ruminococcaceae UCG-010;s__uncultured bacterium	F.Module_18
ASV_370	k__Bacteria;p__Firmicutes;c__Bacilli;o__Lactobacillales;f__Streptococcaceae;g__Streptococcus	Oc.Module_11		ASV_1195	k__Bacteria;p__Proteobacteria;c__Alphaproteobacteria;o__Rhodobacterales;f__Rhodobacteraceae	R.Module_2		ASV_561	k__Bacteria;p__Bacteroidetes;c__Bacteroidia;o__Bacteroidales;f__Rikenellaceae;g__Rikenellaceae RC9 gut group;s__uncultured Bacteroidales bacterium	F.Module_18
ASV_180	k__Bacteria;p__Firmicutes;c__Bacilli;o__Lactobacillales;f__Carnobacteriaceae;g__Atopostipes;s__uncultured bacterium	Oc.Module_9		ASV_1697	k__Bacteria;p__Proteobacteria;c__Alphaproteobacteria;o__Sphingomonadales;f__Sphingomonadaceae;g__Altererythrobacter	R.Module_2		ASV_582	k__Bacteria;p__Bacteroidetes;c__Bacteroidia;o__Bacteroidales;f__Bacteroidales RF16 group	F.Module_19
ASV_1017	k__Bacteria;p__Proteobacteria;c__Gammaproteobacteria;o__Betaproteobacteriales;f__Burkholderiaceae;g__Comamonas	Oc.Module_6		ASV_495	k__Bacteria;p__Firmicutes;c__Clostridia;o__Clostridiales;f__Ruminococcaceae;g__Intestinimonas	R.Module_3		ASV_575	k__Bacteria;p__Bacteroidetes;c__Bacteroidia;o__Bacteroidales;f__Rikenellaceae;g__Rikenellaceae RC9 gut group;s__uncultured Bacteroidales bacterium	F.Module_19
ASV_383	k__Bacteria;p__Proteobacteria;c__Gammaproteobacteria;o__Pseudomonadales;f__Moraxellaceae;g__Moraxella;s__Moraxella macacae 0408225	Oc.Module_1		ASV_511	k__Bacteria;p__Firmicutes;c__Clostridia;o__Clostridiales;f__Ruminococcaceae;g__Ruminococcaceae UCG-010;s__uncultured rumen bacterium	R.Module_1		ASV_17	k__Bacteria;p__Firmicutes;c__Clostridia;o__Clostridiales;f__Ruminococcaceae;g__Ruminococcaceae UCG-005;s__uncultured Ruminococcaceae bacterium	F.Module_2
ASV_466	k__Bacteria;p__Bacteroidetes;c__Bacteroidia;o__Bacteroidales;f__Porphyromonadaceae;g__Porphyromonas;s__uncultured Bacteroides sp.	Oc.Module_12		ASV_533	k__Bacteria;p__Firmicutes;c__Clostridia;o__Clostridiales;f__Lachnospiraceae;g__Lachnospiraceae UCG-006;s__uncultured rumen bacterium	R.Module_1		ASV_18	k__Bacteria;p__Firmicutes;c__Clostridia;o__Clostridiales;f__Ruminococcaceae;g__Ruminococcaceae UCG-005	F.Module_2
ASV_1414	k__Bacteria;p__Actinobacteria;c__Actinobacteria;o__Actinomycetales;f__Actinomycetaceae;g__Flaviflexus;s__uncultured bacterium	Oc.Module_1		ASV_1094	k__Bacteria;p__Firmicutes;c__Clostridia;o__Clostridiales;f__Ruminococcaceae;g__Ruminococcaceae UCG-010;s__uncultured rumen bacterium	R.Module_1		ASV_25	k__Bacteria;p__Firmicutes;c__Clostridia;o__Clostridiales;f__Ruminococcaceae;g__Ruminococcaceae UCG-005;s__uncultured Ruminococcaceae bacterium	F.Module_2
ASV_2	k__Bacteria;p__Proteobacteria;c__Gammaproteobacteria;o__Pasteurellales;f__Pasteurellaceae;g__Actinobacillus;s__uncultured bacterium	Oc.Module_1		ASV_74	k__Bacteria;p__Firmicutes;c__Clostridia;o__Clostridiales;f__Ruminococcaceae;g__Saccharofermentans;s__uncultured bacterium	R.Module_6		ASV_31	k__Bacteria;p__Firmicutes;c__Clostridia;o__Clostridiales;f__Ruminococcaceae;g__Ruminococcaceae UCG-005;s__uncultured Ruminococcaceae bacterium	F.Module_2
ASV_3	k__Bacteria;p__Proteobacteria;c__Gammaproteobacteria;o__Pasteurellales;f__Pasteurellaceae;g__Bibersteinia	Oc.Module_2		ASV_23	k__Bacteria;p__Proteobacteria;c__Gammaproteobacteria;o__Betaproteobacteriales;f__Burkholderiaceae;g__Ralstonia	R.Module_1		ASV_34	k__Bacteria;p__Firmicutes;c__Clostridia;o__Clostridiales;f__Ruminococcaceae;g__Ruminococcaceae UCG-005;s__uncultured Ruminococcaceae bacterium	F.Module_2
ASV_5	k__Bacteria;p__Proteobacteria;c__Gammaproteobacteria;o__Betaproteobacteriales;f__Neisseriaceae;g__Alysiella	Oc.Module_2		ASV_177	k__Bacteria;p__Firmicutes;c__Clostridia;o__Clostridiales;f__Lachnospiraceae;g__FD2005;s__uncultured bacterium	R.Module_1		ASV_38	k__Bacteria;p__Firmicutes;c__Clostridia;o__Clostridiales;f__Ruminococcaceae;g__Ruminococcaceae UCG-005	F.Module_2
ASV_6	k__Bacteria;p__Proteobacteria;c__Gammaproteobacteria;o__Pseudomonadales;f__Moraxellaceae;g__Moraxella;s__Marinimicrobia bacterium JGI 0000113-D11	Oc.Module_4		ASV_406	k__Bacteria;p__Firmicutes;c__Clostridia;o__Clostridiales	R.Module_1		ASV_41	k__Bacteria;p__Firmicutes;c__Clostridia;o__Clostridiales;f__Ruminococcaceae;g__Ruminococcaceae UCG-005;s__uncultured Ruminococcaceae bacterium	F.Module_2
ASV_13	k__Bacteria;p__Proteobacteria;c__Gammaproteobacteria;o__Pseudomonadales;f__Moraxellaceae;g__Acinetobacter;s__Acinetobacter lwoffii	Oc.Module_5		ASV_1019	k__Bacteria;p__Bacteroidetes;c__Bacteroidia;o__Chitinophagales;f__Chitinophagaceae;g__Sediminibacterium;s__uncultured bacterium	R.Module_1		ASV_46	k__Bacteria;p__Bacteroidetes;c__Bacteroidia;o__Bacteroidales;f__Bacteroidaceae;g__Bacteroides;s__uncultured Bacteroides sp.	F.Module_2
ASV_15	k__Bacteria;p__Firmicutes;c__Bacilli;o__Lactobacillales;f__Streptococcaceae;g__Streptococcus	Oc.Module_3		ASV_94	k__Bacteria;p__Bacteroidetes;c__Bacteroidia;o__Bacteroidales;f__Bacteroidaceae;g__Bacteroides	R.Module_1		ASV_52	k__Bacteria;p__Firmicutes;c__Clostridia;o__Clostridiales;f__Ruminococcaceae;g__uncultured;s__uncultured bacterium	F.Module_2
ASV_29	k__Bacteria;p__Proteobacteria;c__Gammaproteobacteria;o__Pseudomonadales;f__Moraxellaceae;g__Enhydrobacter	Oc.Module_7		ASV_118	k__Bacteria;p__Verrucomicrobia;c__Verrucomicrobiae;o__Verrucomicrobiales;f__Akkermansiaceae;g__Akkermansia;s__uncultured bacterium	R.Module_1		ASV_54	k__Bacteria;p__Bacteroidetes;c__Bacteroidia;o__Bacteroidales;f__Bacteroidaceae;g__Bacteroides;s__uncultured Bacteroides sp.	F.Module_2
ASV_36	k__Bacteria;p__Firmicutes;c__Bacilli;o__Bacillales;f__Planococcaceae	Oc.Module_6		ASV_125	k__Bacteria;p__Firmicutes;c__Clostridia;o__Clostridiales;f__Ruminococcaceae;g__Ruminococcaceae NK4A214 group;s__uncultured rumen bacterium	R.Module_1		ASV_72	k__Bacteria;p__Firmicutes;c__Clostridia;o__Clostridiales;f__Ruminococcaceae;g__Ruminococcaceae UCG-013;s__uncultured bacterium	F.Module_2
ASV_42	k__Bacteria;p__Firmicutes;c__Clostridia;o__Clostridiales;f__Lachnospiraceae;g__Pseudobutyrivibrio	Oc.Module_8		ASV_197	k__Bacteria;p__Proteobacteria;c__Gammaproteobacteria;o__Betaproteobacteriales;f__Burkholderiaceae;g__Massilia	R.Module_2		ASV_80	k__Bacteria;p__Firmicutes;c__Clostridia;o__Clostridiales;f__Peptostreptococcaceae;g__Romboutsia	F.Module_2
ASV_69	k__Bacteria;p__Firmicutes;c__Bacilli;o__Lactobacillales;f__Carnobacteriaceae;g__Atopostipes;s__uncultured bacterium	Oc.Module_9		ASV_822	k__Bacteria;p__Proteobacteria;c__Gammaproteobacteria;o__Xanthomonadales;f__Xanthomonadaceae;g__Thermomonas;s__uncultured bacterium	R.Module_1		ASV_86	k__Bacteria;p__Bacteroidetes;c__Bacteroidia;o__Bacteroidales;f__Bacteroidaceae;g__Bacteroides;s__uncultured Bacteroides sp.	F.Module_2
ASV_70	k__Bacteria;p__Proteobacteria;c__Gammaproteobacteria;o__Pasteurellales;f__Pasteurellaceae;g__Bibersteinia;s__Bibersteinia trehalosi	Oc.Module_10		ASV_49	k__Bacteria;p__Firmicutes;c__Clostridia;o__Clostridiales	R.Module_1		ASV_115	k__Bacteria;p__Firmicutes;c__Clostridia;o__Clostridiales;f__Ruminococcaceae;g__Ruminococcaceae NK4A214 group	F.Module_2
ASV_71	k__Bacteria;p__Firmicutes;c__Bacilli;o__Lactobacillales;f__Aerococcaceae;g__Aerococcus	Oc.Module_6		ASV_110	k__Bacteria;p__Bacteroidetes;c__Bacteroidia;o__Bacteroidales;f__Rikenellaceae;g__Rikenellaceae RC9 gut group	R.Module_7		ASV_120	k__Bacteria;p__Firmicutes;c__Clostridia;o__Clostridiales;f__Ruminococcaceae;g__Flavonifractor	F.Module_2
ASV_84	k__Bacteria;p__Proteobacteria;c__Gammaproteobacteria;o__Betaproteobacteriales;f__Burkholderiaceae;g__Ralstonia	Oc.Module_3		ASV_187	k__Bacteria;p__Bacteroidetes;c__Bacteroidia;o__Bacteroidales;f__Prevotellaceae;g__Prevotella 1	R.Module_8		ASV_126	k__Bacteria;p__Firmicutes;c__Clostridia;o__Clostridiales;f__Ruminococcaceae;g__Ruminococcaceae UCG-010;s__uncultured bacterium	F.Module_2
ASV_113	k__Bacteria;p__Proteobacteria;c__Gammaproteobacteria;o__Pseudomonadales;f__Moraxellaceae;g__Moraxella;s__uncultured bacterium	Oc.Module_4		ASV_341	k__Bacteria;p__Firmicutes;c__Clostridia;o__Clostridiales;f__Lachnospiraceae;g__[Eubacterium] ventriosum group;s__uncultured rumen bacterium	R.Module_1		ASV_139	k__Bacteria;p__Firmicutes;c__Clostridia;o__Clostridiales;f__Christensenellaceae;g__Christensenellaceae R-7 group	F.Module_2
ASV_114	k__Bacteria;p__Proteobacteria;c__Gammaproteobacteria;o__Betaproteobacteriales;f__Neisseriaceae;g__Neisseria;s__uncultured bacterium	Oc.Module_11		ASV_500	k__Bacteria;p__Tenericutes;c__Mollicutes;o__Mollicutes RF39	R.Module_1		ASV_148	k__Bacteria;p__Firmicutes;c__Clostridia;o__Clostridiales;f__Ruminococcaceae;g__[Eubacterium] coprostanoligenes group;s__uncultured bacterium	F.Module_2
ASV_174	k__Bacteria;p__Bacteroidetes;c__Bacteroidia;o__Flavobacteriales;f__Weeksellaceae;g__Riemerella	Oc.Module_1		ASV_948	k__Bacteria;p__Bacteroidetes;c__Bacteroidia;o__Bacteroidales;f__Rikenellaceae;g__SP3-e08;s__uncultured bacterium	R.Module_1		ASV_171	k__Bacteria;p__Firmicutes;c__Clostridia;o__Clostridiales;f__Ruminococcaceae;g__Ruminococcaceae UCG-005;s__uncultured Ruminococcaceae bacterium	F.Module_2
ASV_346	k__Bacteria;p__Fusobacteria;c__Fusobacteriia;o__Fusobacteriales;f__Leptotrichiaceae;g__Caviibacter;s__uncultured bacterium	Oc.Module_12		ASV_1255	k__Bacteria;p__Firmicutes;c__Clostridia;o__Clostridiales;f__Ruminococcaceae;g__[Eubacterium] coprostanoligenes group;s__uncultured rumen bacterium	R.Module_1		ASV_178	k__Bacteria;p__Firmicutes;c__Clostridia;o__Clostridiales;f__Ruminococcaceae;g__Ruminococcaceae UCG-005	F.Module_2
				ASV_1474	k__Bacteria;p__Tenericutes;c__Mollicutes;o__Mollicutes RF39;f__uncultured rumen bacterium;g__uncultured rumen bacterium;s__uncultured rumen bacterium	R.Module_1		ASV_188	k__Bacteria;p__Firmicutes;c__Clostridia;o__Clostridiales;f__Ruminococcaceae;g__[Eubacterium] coprostanoligenes group	F.Module_2
				ASV_205	k__Bacteria;p__Firmicutes;c__Clostridia;o__Clostridiales;f__Family XIII;g__Anaerovorax;s__uncultured rumen bacterium	R.Module_7		ASV_200	k__Bacteria;p__Firmicutes;c__Clostridia;o__Clostridiales;f__Ruminococcaceae;g__[Eubacterium] coprostanoligenes group;s__uncultured bacterium	F.Module_2
				ASV_429	k__Bacteria;p__Firmicutes;c__Clostridia;o__Clostridiales;f__Christensenellaceae;g__Christensenellaceae R-7 group;s__uncultured rumen bacterium	R.Module_2		ASV_213	k__Bacteria;p__Firmicutes;c__Clostridia;o__Clostridiales;f__Ruminococcaceae;g__Ruminococcaceae UCG-005	F.Module_2
				ASV_637	k__Bacteria;p__Firmicutes;c__Negativicutes;o__Selenomonadales;f__Veillonellaceae;g__Selenomonas 1;s__Selenomonas ruminantium AB3002	R.Module_1		ASV_215	k__Bacteria;p__Firmicutes;c__Clostridia;o__Clostridiales;f__Christensenellaceae;g__Christensenellaceae R-7 group	F.Module_2
				ASV_936	k__Bacteria;p__Proteobacteria;c__Alphaproteobacteria;o__Rhizobiales;f__Beijerinckiaceae;g__Methylobacterium	R.Module_2		ASV_219	k__Bacteria;p__Firmicutes;c__Clostridia;o__Clostridiales;f__Lachnospiraceae	F.Module_2
				ASV_938	k__Bacteria;p__Firmicutes;c__Clostridia;o__Clostridiales;f__Lachnospiraceae;g__Butyrivibrio 2	R.Module_9		ASV_221	k__Bacteria;p__Bacteroidetes;c__Bacteroidia;o__Bacteroidales;f__Rikenellaceae;g__Rikenellaceae RC9 gut group;s__uncultured Bacteroidales bacterium	F.Module_2
				ASV_138	k__Bacteria;p__Firmicutes;c__Clostridia;o__Clostridiales	R.Module_3		ASV_234	k__Bacteria;p__Firmicutes;c__Clostridia;o__Clostridiales;f__Ruminococcaceae;g__Ruminococcaceae UCG-002;s__uncultured bacterium	F.Module_2
				ASV_151	k__Bacteria;p__Firmicutes;c__Clostridia;o__Clostridiales;f__Family XIII;g__Mogibacterium;s__uncultured rumen bacterium	R.Module_3		ASV_246	k__Bacteria;p__Firmicutes;c__Clostridia;o__Clostridiales;f__Ruminococcaceae;g__[Eubacterium] coprostanoligenes group;s__uncultured bacterium	F.Module_2
				ASV_184	k__Bacteria;p__Firmicutes;c__Clostridia;o__Clostridiales;f__Ruminococcaceae;g__Ruminococcaceae NK4A214 group	R.Module_3		ASV_247	k__Bacteria;p__Firmicutes;c__Clostridia;o__Clostridiales;f__Ruminococcaceae;g__Oscillibacter	F.Module_2
				ASV_314	k__Bacteria;p__Firmicutes;c__Clostridia;o__Clostridiales;f__Ruminococcaceae;g__Ruminococcaceae NK4A214 group;s__uncultured rumen bacterium	R.Module_3		ASV_249	k__Bacteria;p__Bacteroidetes;c__Bacteroidia;o__Bacteroidales;f__Bacteroidaceae;g__Bacteroides;s__uncultured Bacteroides sp.	F.Module_2
				ASV_457	k__Bacteria;p__Firmicutes;c__Clostridia;o__Clostridiales;f__Lachnospiraceae;g__Lachnospiraceae AC2044 group;s__uncultured bacterium	R.Module_4		ASV_260	k__Bacteria;p__Firmicutes;c__Clostridia;o__Clostridiales;f__Lachnospiraceae	F.Module_2
				ASV_524	k__Archaea;p__Euryarchaeota;c__Methanobacteria;o__Methanobacteriales;f__Methanobacteriaceae;g__Methanobrevibacter	R.Module_3		ASV_307	k__Bacteria;p__Firmicutes;c__Clostridia;o__Clostridiales;f__Ruminococcaceae;g__Ruminococcaceae UCG-005	F.Module_2
				ASV_1224	k__Bacteria;p__Firmicutes;c__Clostridia;o__Clostridiales;f__Christensenellaceae;g__Christensenellaceae R-7 group	R.Module_3		ASV_321	k__Bacteria;p__Bacteroidetes;c__Bacteroidia;o__Bacteroidales;f__uncultured;g__uncultured Bacteroidales bacterium;s__uncultured Bacteroidales bacterium	F.Module_2
				ASV_60	k__Bacteria;p__Bacteroidetes;c__Bacteroidia;o__Bacteroidales;f__Prevotellaceae;g__Prevotella 1	R.Module_7		ASV_327	k__Bacteria;p__Firmicutes;c__Clostridia;o__Clostridiales;f__Ruminococcaceae;g__[Eubacterium] coprostanoligenes group;s__uncultured rumen bacterium	F.Module_2
				ASV_117	k__Bacteria;p__Bacteroidetes;c__Bacteroidia;o__Bacteroidales;f__Prevotellaceae;g__Prevotella 1;s__uncultured rumen bacterium	R.Module_7		ASV_347	k__Bacteria;p__Firmicutes;c__Clostridia;o__Clostridiales;f__Ruminococcaceae;g__Ruminococcaceae UCG-010;s__uncultured bacterium	F.Module_2
				ASV_226	k__Bacteria;p__Bacteroidetes;c__Bacteroidia;o__Bacteroidales;f__Rikenellaceae;g__Rikenellaceae RC9 gut group;s__uncultured rumen bacterium	R.Module_7		ASV_362	k__Bacteria;p__Firmicutes;c__Clostridia;o__Clostridiales;f__Ruminococcaceae;g__uncultured	F.Module_2
				ASV_337	k__Bacteria;p__Bacteroidetes;c__Bacteroidia;o__Bacteroidales;f__Rikenellaceae;g__Rikenellaceae RC9 gut group;s__uncultured rumen bacterium	R.Module_7		ASV_365	k__Bacteria;p__Firmicutes;c__Clostridia;o__Clostridiales;f__Ruminococcaceae;g__Ruminococcaceae NK4A214 group	F.Module_2
				ASV_973	k__Bacteria;p__Bacteroidetes;c__Bacteroidia;o__Bacteroidales;f__uncultured;g__uncultured rumen bacterium;s__uncultured rumen bacterium	R.Module_7		ASV_397	k__Bacteria;p__Firmicutes;c__Erysipelotrichia;o__Erysipelotrichales;f__Erysipelotrichaceae;g__[Anaerorhabdus] furcosa group;s__uncultured bacterium	F.Module_2
				ASV_978	k__Bacteria;p__Bacteroidetes;c__Bacteroidia;o__Bacteroidales;f__Rikenellaceae;g__Rikenellaceae RC9 gut group	R.Module_7		ASV_427	k__Bacteria;p__Firmicutes;c__Clostridia;o__Clostridiales;f__Lachnospiraceae;g__Lachnospiraceae NK3A20 group;s__uncultured rumen bacterium	F.Module_2
				ASV_79	k__Bacteria;p__Firmicutes;c__Clostridia;o__Clostridiales;f__Christensenellaceae;g__Christensenellaceae R-7 group;s__gut metagenome	R.Module_3		ASV_433	k__Bacteria;p__Firmicutes;c__Clostridia;o__Clostridiales;f__Ruminococcaceae;g__Ruminococcaceae UCG-002;s__uncultured bacterium	F.Module_2
				ASV_203	k__Bacteria;p__Firmicutes;c__Clostridia;o__Clostridiales;f__Ruminococcaceae;g__Ruminococcaceae NK4A214 group;s__uncultured rumen bacterium	R.Module_3		ASV_501	k__Bacteria;p__Bacteroidetes;c__Bacteroidia;o__Bacteroidales;f__Rikenellaceae;g__Rikenellaceae RC9 gut group	F.Module_2
				ASV_494	k__Bacteria;p__Firmicutes;c__Negativicutes;o__Selenomonadales;f__Acidaminococcaceae;g__Succiniclasticum;s__uncultured rumen bacterium	R.Module_3		ASV_646	k__Bacteria;p__Firmicutes;c__Clostridia;o__Clostridiales;f__Ruminococcaceae;g__Ruminococcaceae UCG-009;s__uncultured bacterium	F.Module_2
				ASV_661	k__Bacteria;p__Bacteroidetes;c__Bacteroidia;o__Bacteroidales;f__Bacteroidaceae;g__Bacteroides	R.Module_3		ASV_720	k__Bacteria;p__Firmicutes;c__Clostridia;o__Clostridiales;f__Lachnospiraceae	F.Module_2
				ASV_48	k__Bacteria;p__Firmicutes;c__Clostridia;o__Clostridiales;f__Lachnospiraceae;g__Butyrivibrio 2	R.Module_7		ASV_771	k__Bacteria;p__Firmicutes;c__Bacilli;o__Bacillales;f__Planococcaceae;g__Lysinibacillus	F.Module_2
				ASV_159	k__Bacteria;p__Firmicutes;c__Negativicutes;o__Selenomonadales;f__Veillonellaceae;g__Selenomonas 1	R.Module_3		ASV_1079	k__Bacteria;p__Firmicutes;c__Clostridia;o__Clostridiales;f__Ruminococcaceae;g__Papillibacter;s__uncultured bacterium	F.Module_2
				ASV_229	k__Bacteria;p__Firmicutes;c__Clostridia;o__Clostridiales;f__Lachnospiraceae;g__Pseudobutyrivibrio	R.Module_2		ASV_12	k__Bacteria;p__Firmicutes;c__Clostridia;o__Clostridiales;f__Ruminococcaceae;g__Saccharofermentans	F.Module_2
				ASV_310	k__Bacteria;p__Firmicutes;c__Negativicutes;o__Selenomonadales;f__Acidaminococcaceae;g__Succiniclasticum;s__uncultured rumen bacterium	R.Module_3		ASV_112	k__Bacteria;p__Firmicutes;c__Clostridia;o__Clostridiales;f__Christensenellaceae;g__Christensenellaceae R-7 group	F.Module_2
				ASV_315	k__Bacteria;p__Bacteroidetes;c__Bacteroidia;o__Bacteroidales;f__Prevotellaceae;g__Prevotella 1;s__bacterium NE3005	R.Module_7		ASV_342	k__Bacteria;p__Firmicutes;c__Clostridia;o__Clostridiales;f__Ruminococcaceae;g__Ruminococcaceae UCG-002	F.Module_2
				ASV_403	k__Bacteria;p__Bacteroidetes;c__Bacteroidia;o__Bacteroidales;f__Prevotellaceae;g__Alloprevotella;s__uncultured rumen bacterium	R.Module_3		ASV_704	k__Bacteria;p__Bacteroidetes;c__Bacteroidia;o__Bacteroidales;f__uncultured	F.Module_2
				ASV_444	k__Bacteria;p__Firmicutes;c__Clostridia;o__Clostridiales;f__Ruminococcaceae;g__Ruminococcaceae NK4A214 group;s__uncultured bacterium	R.Module_3		ASV_801	k__Bacteria;p__Firmicutes;c__Clostridia;o__Clostridiales;f__Lachnospiraceae;g__Lachnospiraceae UCG-001;s__uncultured Lachnospiraceae bacterium	F.Module_2
				ASV_538	k__Bacteria;p__Bacteroidetes;c__Bacteroidia;o__Bacteroidales;f__Porphyromonadaceae;g__Porphyromonas;s__Porphyromonas levii	R.Module_3		ASV_1363	k__Bacteria;p__Bacteroidetes;c__Bacteroidia;o__Bacteroidales;f__Rikenellaceae;g__Alistipes;s__uncultured bacterium	F.Module_2
				ASV_631	k__Bacteria;p__Firmicutes;c__Clostridia;o__Clostridiales;f__Ruminococcaceae;g__Ruminococcaceae NK4A214 group	R.Module_3		ASV_1165	k__Bacteria;p__Proteobacteria;c__Deltaproteobacteria;o__Desulfovibrionales;f__Desulfovibrionaceae;g__Mailhella;s__uncultured bacterium	F.Module_2
				ASV_1325	k__Bacteria;p__Bacteroidetes;c__Bacteroidia;o__Bacteroidales;f__Bacteroidales BS11 gut group;g__uncultured rumen bacterium;s__uncultured rumen bacterium	R.Module_2		ASV_109	k__Bacteria;p__Bacteroidetes;c__Bacteroidia;o__Bacteroidales;f__Rikenellaceae;g__Alistipes;s__uncultured bacterium	F.Module_2
				ASV_1885	k__Bacteria;p__Firmicutes;c__Clostridia;o__Clostridiales;f__Lachnospiraceae;g__[Eubacterium] xylanophilum group;s__uncultured rumen bacterium	R.Module_3		ASV_589	k__Bacteria;p__Firmicutes;c__Clostridia;o__Clostridiales;f__Ruminococcaceae;g__Ruminococcaceae UCG-013;s__uncultured bacterium	F.Module_2
				ASV_51	k__Bacteria;p__Firmicutes;c__Bacilli;o__Lactobacillales;f__Lactobacillaceae;g__Lactobacillus	R.Module_10		ASV_944	k__Bacteria;p__Bacteroidetes;c__Bacteroidia;o__Bacteroidales;f__Rikenellaceae;g__Alistipes;s__uncultured bacterium	F.Module_2
				ASV_216	k__Bacteria;p__Firmicutes;c__Clostridia;o__Clostridiales;f__Lachnospiraceae;g__Blautia	R.Module_10		ASV_375	k__Bacteria;p__Bacteroidetes;c__Bacteroidia;o__Bacteroidales;f__Paludibacteraceae;g__uncultured;s__uncultured Paludibacter sp.	F.Module_2
				ASV_259	k__Bacteria;p__Firmicutes;c__Bacilli;o__Lactobacillales;f__Lactobacillaceae;g__Lactobacillus;s__Lactobacillus murinus	R.Module_10		ASV_444	k__Bacteria;p__Firmicutes;c__Clostridia;o__Clostridiales;f__Ruminococcaceae;g__Ruminococcaceae NK4A214 group;s__uncultured bacterium	F.Module_2
				ASV_1152	k__Bacteria;p__Proteobacteria;c__Alphaproteobacteria;o__Caulobacterales;f__Caulobacteraceae;g__Brevundimonas;s__Brevundimonas diminuta	R.Module_10		ASV_1674	k__Bacteria;p__Firmicutes;c__Clostridia;o__Clostridiales;f__Christensenellaceae;g__Christensenellaceae R-7 group	F.Module_2
				ASV_88	k__Bacteria;p__Firmicutes;c__Clostridia;o__Clostridiales;f__Lachnospiraceae;g__Butyrivibrio 2	R.Module_7		ASV_556	k__Bacteria;p__Firmicutes;c__Clostridia;o__Clostridiales;f__Ruminococcaceae;g__[Eubacterium] coprostanoligenes group;s__uncultured bacterium	F.Module_2
				ASV_1469	k__Bacteria;p__Firmicutes;c__Clostridia;o__Clostridiales;f__Ruminococcaceae;g__Ruminiclostridium 1	R.Module_7		ASV_572	k__Bacteria;p__Bacteroidetes;c__Bacteroidia;o__Bacteroidales;f__Prevotellaceae;g__Prevotellaceae UCG-004;s__uncultured bacterium	F.Module_2
				ASV_206	k__Bacteria;p__Firmicutes;c__Clostridia;o__Clostridiales;f__Christensenellaceae;g__Christensenellaceae R-7 group;s__uncultured rumen bacterium	R.Module_1		ASV_1	k__Bacteria;p__Firmicutes;c__Clostridia;o__Clostridiales;f__Ruminococcaceae;g__Ruminococcaceae UCG-005;s__uncultured Ruminococcaceae bacterium	F.Module_2
				ASV_1447	k__Bacteria;p__Tenericutes;c__Mollicutes;o__Mollicutes RF39	R.Module_3		ASV_979	k__Bacteria;p__Firmicutes;c__Clostridia;o__Clostridiales;f__Ruminococcaceae;g__Ruminococcaceae NK4A214 group	F.Module_2
				ASV_382	k__Bacteria;p__Proteobacteria;c__Alphaproteobacteria;o__Rhodobacterales;f__Rhodobacteraceae;g__Marivita	R.Module_2		ASV_664	k__Bacteria;p__Firmicutes;c__Clostridia;o__Clostridiales;f__Lachnospiraceae;g__Lachnospiraceae NK3A20 group;s__uncultured rumen bacterium	F.Module_20
				ASV_721	k__Bacteria;p__Firmicutes;c__Negativicutes;o__Selenomonadales;f__Veillonellaceae;g__Megasphaera;s__Megasphaera elsdenii	R.Module_2		ASV_584	k__Bacteria;p__Firmicutes;c__Clostridia;o__Clostridiales;f__Lachnospiraceae;g__Acetitomaculum;s__uncultured rumen bacterium	F.Module_20
				ASV_2208	k__Bacteria;p__Proteobacteria;c__Alphaproteobacteria;o__Azospirillales;f__Azospirillaceae;g__Skermanella	R.Module_2		ASV_719	k__Bacteria;p__Firmicutes;c__Clostridia;o__Clostridiales;f__Ruminococcaceae;g__Ruminococcaceae UCG-010	F.Module_21
				ASV_104	k__Bacteria;p__Bacteroidetes;c__Bacteroidia;o__Bacteroidales;f__p-251-o5;g__uncultured rumen bacterium;s__uncultured rumen bacterium	R.Module_7		ASV_619	k__Bacteria;p__Bacteroidetes;c__Bacteroidia;o__Bacteroidales;f__Rikenellaceae;g__Alistipes;s__uncultured bacterium	F.Module_21
				ASV_292	k__Bacteria;p__Firmicutes;c__Clostridia;o__Clostridiales;f__Lachnospiraceae;g__Lachnospiraceae AC2044 group	R.Module_3		ASV_694	k__Bacteria;p__Tenericutes;c__Mollicutes;o__Mollicutes RF39	F.Module_22
				ASV_354	k__Bacteria;p__Firmicutes;c__Clostridia;o__Clostridiales;f__Lachnospiraceae;g__uncultured;s__uncultured rumen bacterium	R.Module_3		ASV_690	k__Bacteria;p__Firmicutes;c__Clostridia;o__Clostridiales;f__Christensenellaceae;g__Christensenellaceae R-7 group	F.Module_22
				ASV_449	k__Bacteria;p__Firmicutes;c__Clostridia;o__Clostridiales;f__Lachnospiraceae;g__uncultured	R.Module_3		ASV_1832	k__Bacteria;p__Firmicutes;c__Clostridia;o__Clostridiales;f__Ruminococcaceae	F.Module_23
				ASV_1881	k__Bacteria;p__Bacteroidetes;c__Bacteroidia;o__Bacteroidales;f__Prevotellaceae;g__Prevotella 1;s__uncultured rumen bacterium	R.Module_2		ASV_1149	k__Bacteria;p__Firmicutes;c__Clostridia;o__Clostridiales;f__Ruminococcaceae;g__Ruminococcaceae UCG-010;s__uncultured bacterium	F.Module_23
				ASV_121	k__Bacteria;p__Firmicutes;c__Clostridia;o__Clostridiales;f__Ruminococcaceae;g__Ruminococcaceae NK4A214 group;s__uncultured rumen bacterium	R.Module_11		ASV_61	k__Bacteria;p__Bacteroidetes;c__Bacteroidia;o__Bacteroidales;f__Bacteroidaceae;g__Bacteroides;s__Bacteroides plebeius	F.Module_3
				ASV_155	k__Bacteria;p__Firmicutes;c__Clostridia;o__Clostridiales;f__Ruminococcaceae;g__Ruminococcus 2	R.Module_11		ASV_57	k__Bacteria;p__Firmicutes;c__Clostridia;o__Clostridiales;f__Lachnospiraceae;g__[Ruminococcus] gnavus group	F.Module_3
				ASV_305	k__Bacteria;p__Firmicutes;c__Clostridia;o__Clostridiales;f__Ruminococcaceae;g__Ruminococcus 1	R.Module_3		ASV_64	k__Bacteria;p__Firmicutes;c__Clostridia;o__Clostridiales;f__Ruminococcaceae;g__Butyricicoccus;s__Butyricicoccus pullicaecorum 1.2	F.Module_3
				ASV_372	k__Bacteria;p__Bacteroidetes;c__Bacteroidia;o__Bacteroidales;f__Bacteroidaceae;g__Bacteroides	R.Module_3		ASV_94	k__Bacteria;p__Bacteroidetes;c__Bacteroidia;o__Bacteroidales;f__Bacteroidaceae;g__Bacteroides	F.Module_3
				ASV_1455	k__Bacteria;p__Firmicutes;c__Clostridia;o__Clostridiales;f__Ruminococcaceae;g__uncultured	R.Module_12		ASV_98	k__Bacteria;p__Firmicutes;c__Clostridia;o__Clostridiales;f__Lachnospiraceae;g__Tyzzerella 4;s__uncultured organism	F.Module_3
				ASV_146	k__Bacteria;p__Patescibacteria;c__Gracilibacteria;o__Absconditabacteriales (SR1);f__uncultured rumen bacterium;g__uncultured rumen bacterium;s__uncultured rumen bacterium	R.Module_1		ASV_127	k__Bacteria;p__Bacteroidetes;c__Bacteroidia;o__Bacteroidales;f__Rikenellaceae;g__Rikenellaceae RC9 gut group	F.Module_3
				ASV_904	k__Bacteria;p__Firmicutes;c__Clostridia;o__Clostridiales;f__Christensenellaceae;g__Christensenellaceae R-7 group;s__uncultured rumen bacterium	R.Module_13		ASV_156	k__Bacteria;p__Bacteroidetes;c__Bacteroidia;o__Bacteroidales;f__Bacteroidaceae;g__Bacteroides	F.Module_3
				ASV_1098	k__Bacteria;p__Firmicutes;c__Clostridia;o__Clostridiales;f__Family XIII;g__Family XIII AD3011 group	R.Module_14		ASV_264	k__Bacteria;p__Bacteroidetes;c__Bacteroidia;o__Bacteroidales;f__Tannerellaceae;g__Parabacteroides	F.Module_3
				ASV_531	k__Bacteria;p__Firmicutes;c__Clostridia;o__Clostridiales;f__Ruminococcaceae;g__[Eubacterium] coprostanoligenes group;s__uncultured rumen bacterium	R.Module_3		ASV_338	k__Bacteria;p__Bacteroidetes;c__Bacteroidia;o__Bacteroidales;f__Rikenellaceae;g__Alistipes;s__uncultured bacterium	F.Module_3
				ASV_416	k__Bacteria;p__Firmicutes;c__Clostridia;o__Clostridiales;f__Ruminococcaceae;g__Ruminococcaceae UCG-014	R.Module_15		ASV_348	k__Bacteria;p__Firmicutes;c__Clostridia;o__Clostridiales;f__Clostridiaceae 1;g__Clostridium sensu stricto 1	F.Module_3
				ASV_499	k__Bacteria;p__Firmicutes;c__Clostridia;o__Clostridiales;f__Ruminococcaceae;g__[Eubacterium] coprostanoligenes group;s__uncultured rumen bacterium	R.Module_1		ASV_547	k__Bacteria;p__Firmicutes;c__Clostridia;o__Clostridiales;f__Ruminococcaceae;g__Ruminiclostridium 9	F.Module_3
				ASV_584	k__Bacteria;p__Firmicutes;c__Clostridia;o__Clostridiales;f__Lachnospiraceae;g__Acetitomaculum;s__uncultured rumen bacterium	R.Module_3		ASV_22	k__Bacteria;p__Proteobacteria;c__Gammaproteobacteria;o__Enterobacteriales;f__Enterobacteriaceae;g__Escherichia-Shigella	F.Module_3
				ASV_1534	k__Bacteria;p__Firmicutes;c__Clostridia;o__Clostridiales;f__Ruminococcaceae;g__Ruminococcus 1;s__Ruminococcus sp. HUN007	R.Module_9		ASV_39	k__Bacteria;p__Firmicutes;c__Clostridia;o__Clostridiales;f__Ruminococcaceae;g__Faecalibacterium	F.Module_3
				ASV_172	k__Bacteria;p__Firmicutes;c__Clostridia;o__Clostridiales;f__Ruminococcaceae;g__[Eubacterium] coprostanoligenes group	R.Module_7		ASV_412	k__Bacteria;p__Bacteroidetes;c__Bacteroidia;o__Bacteroidales;f__Bacteroidaceae;g__Bacteroides;s__Bacteroides thetaiotaomicron	F.Module_3
				ASV_419	k__Bacteria;p__Bacteroidetes;c__Bacteroidia;o__Bacteroidales;f__Rikenellaceae;g__SP3-e08;s__uncultured bacterium	R.Module_7		ASV_650	k__Bacteria;p__Bacteroidetes;c__Bacteroidia;o__Bacteroidales;f__Tannerellaceae;g__Parabacteroides;s__Parabacteroides distasonis	F.Module_3
				ASV_576	k__Bacteria;p__Bacteroidetes;c__Bacteroidia;o__Bacteroidales;f__Rikenellaceae;g__SP3-e08;s__uncultured bacterium	R.Module_7		ASV_659	k__Bacteria;p__Firmicutes;c__Clostridia;o__Clostridiales;f__Ruminococcaceae;g__Faecalibacterium	F.Module_3
				ASV_836	k__Bacteria;p__Bacteroidetes;c__Bacteroidia;o__Bacteroidales;f__Rikenellaceae;g__Rikenellaceae RC9 gut group;s__uncultured rumen bacterium	R.Module_7		ASV_680	k__Bacteria;p__Bacteroidetes;c__Bacteroidia;o__Bacteroidales;f__Bacteroidaceae;g__Bacteroides	F.Module_3
				ASV_1524	k__Bacteria;p__Proteobacteria;c__Deltaproteobacteria;o__Desulfovibrionales;f__Desulfovibrionaceae;g__Mailhella;s__uncultured rumen bacterium	R.Module_7		ASV_144	k__Bacteria;p__Bacteroidetes;c__Bacteroidia;o__Bacteroidales;f__Bacteroidaceae;g__Bacteroides;s__Bacteroides fragilis	F.Module_3
				ASV_264	k__Bacteria;p__Bacteroidetes;c__Bacteroidia;o__Bacteroidales;f__Tannerellaceae;g__Parabacteroides	R.Module_3		ASV_819	k__Bacteria;p__Firmicutes;c__Erysipelotrichia;o__Erysipelotrichales;f__Erysipelotrichaceae;g__Erysipelatoclostridium	F.Module_3
				ASV_287	k__Bacteria;p__Firmicutes;c__Clostridia;o__Clostridiales;f__Ruminococcaceae;g__Papillibacter;s__uncultured rumen bacterium	R.Module_3		ASV_43	k__Bacteria;p__Firmicutes;c__Bacilli;o__Lactobacillales;f__Lactobacillaceae;g__Lactobacillus	F.Module_3
				ASV_309	k__Bacteria;p__Firmicutes;c__Clostridia;o__Clostridiales;f__Lachnospiraceae;g__Lachnospiraceae AC2044 group	R.Module_1		ASV_216	k__Bacteria;p__Firmicutes;c__Clostridia;o__Clostridiales;f__Lachnospiraceae;g__Blautia	F.Module_3
				ASV_874	k__Bacteria;p__Firmicutes;c__Clostridia;o__Clostridiales;f__Lachnospiraceae	R.Module_1		ASV_437	k__Bacteria;p__Firmicutes;c__Clostridia;o__Clostridiales;f__Ruminococcaceae;g__Ruminococcus 2	F.Module_3
				ASV_1031	k__Bacteria;p__Firmicutes;c__Clostridia;o__Clostridiales;f__Lachnospiraceae;g__Lachnospiraceae FCS020 group;s__uncultured rumen bacterium	R.Module_3		ASV_937	k__Bacteria;p__Fusobacteria;c__Fusobacteriia;o__Fusobacteriales;f__Fusobacteriaceae;g__Fusobacterium	F.Module_3
				ASV_1118	k__Bacteria;p__Bacteroidetes;c__Bacteroidia;o__Bacteroidales;f__Rikenellaceae;g__Rikenellaceae RC9 gut group;s__uncultured rumen bacterium	R.Module_3		ASV_51	k__Bacteria;p__Firmicutes;c__Bacilli;o__Lactobacillales;f__Lactobacillaceae;g__Lactobacillus	F.Module_3
				ASV_1260	k__Bacteria;p__Firmicutes;c__Clostridia;o__Clostridiales;f__Ruminococcaceae	R.Module_3		ASV_137	k__Bacteria;p__Firmicutes;c__Bacilli;o__Lactobacillales;f__Lactobacillaceae;g__Lactobacillus	F.Module_3
				ASV_1824	k__Bacteria;p__Firmicutes;c__Clostridia;o__Clostridiales;f__Lachnospiraceae;g__uncultured;s__uncultured rumen bacterium	R.Module_3		ASV_263	k__Bacteria;p__Firmicutes;c__Clostridia;o__Clostridiales;f__Lachnospiraceae;g__Blautia	F.Module_3
				ASV_281	k__Bacteria;p__Firmicutes;c__Negativicutes;o__Selenomonadales;f__Acidaminococcaceae;g__Succiniclasticum;s__uncultured rumen bacterium	R.Module_7		ASV_552	k__Bacteria;p__Firmicutes;c__Clostridia;o__Clostridiales;f__Lachnospiraceae;g__Blautia	F.Module_3
				ASV_906	k__Bacteria;p__Bacteroidetes;c__Bacteroidia;o__Bacteroidales;f__Prevotellaceae;g__Prevotella 1	R.Module_7		ASV_294	k__Bacteria;p__Bacteroidetes;c__Bacteroidia;o__Bacteroidales;f__Bacteroidaceae;g__Bacteroides	F.Module_3
				ASV_465	k__Bacteria;p__Bacteroidetes;c__Bacteroidia;o__Bacteroidales;f__Muribaculaceae;g__uncultured bacterium;s__uncultured bacterium	R.Module_16		ASV_1035	k__Bacteria;p__Bacteroidetes;c__Bacteroidia;o__Bacteroidales;f__Rikenellaceae;g__Alistipes	F.Module_3
				ASV_668	k__Bacteria;p__Firmicutes;c__Clostridia;o__Clostridiales;f__Ruminococcaceae;g__uncultured;s__uncultured rumen bacterium	R.Module_7		ASV_14	k__Bacteria;p__Bacteroidetes;c__Bacteroidia;o__Bacteroidales;f__Bacteroidaceae;g__Bacteroides	F.Module_3
				ASV_810	k__Bacteria;p__Firmicutes;c__Clostridia;o__Clostridiales;f__Lachnospiraceae;g__Lachnospira;s__Lachnospira pectinoschiza	R.Module_2		ASV_935	k__Bacteria;p__Bacteroidetes;c__Bacteroidia;o__Bacteroidales;f__Bacteroidaceae;g__Bacteroides;s__Bacteroides sp. HPS0048	F.Module_3
				ASV_303	k__Bacteria;p__Bacteroidetes;c__Bacteroidia;o__Bacteroidales;f__Bacteroidales RF16 group;g__uncultured rumen bacterium;s__uncultured rumen bacterium	R.Module_9		ASV_228	k__Bacteria;p__Bacteroidetes;c__Bacteroidia;o__Bacteroidales;f__Bacteroidaceae;g__Bacteroides;s__uncultured Bacteroides sp.	F.Module_4
				ASV_798	k__Bacteria;p__Bacteroidetes;c__Bacteroidia;o__Bacteroidales;f__Prevotellaceae;g__Prevotella 1;s__uncultured rumen bacterium	R.Module_9		ASV_97	k__Bacteria;p__Bacteroidetes;c__Bacteroidia;o__Bacteroidales;f__Bacteroidaceae;g__Bacteroides;s__uncultured Bacteroides sp.	F.Module_4
				ASV_930	k__Bacteria;p__Bacteroidetes;c__Bacteroidia;o__Bacteroidales;f__Prevotellaceae;g__Prevotellaceae UCG-001;s__uncultured rumen bacterium	R.Module_9		ASV_151	k__Bacteria;p__Firmicutes;c__Clostridia;o__Clostridiales;f__Family XIII;g__Mogibacterium;s__uncultured rumen bacterium	F.Module_4
				ASV_324	k__Bacteria;p__Firmicutes;c__Clostridia;o__Clostridiales;f__Lachnospiraceae;g__probable genus 10;s__uncultured rumen bacterium	R.Module_3		ASV_504	k__Bacteria;p__Firmicutes;c__Clostridia;o__Clostridiales;f__Ruminococcaceae;g__Ruminococcaceae UCG-005;s__uncultured bacterium	F.Module_4
				ASV_411	k__Bacteria;p__Firmicutes;c__Clostridia;o__Clostridiales;f__Lachnospiraceae;g__Lachnospiraceae NK4A136 group;s__uncultured rumen bacterium	R.Module_3		ASV_763	k__Bacteria;p__Firmicutes;c__Clostridia;o__Clostridiales;f__Ruminococcaceae;g__Intestinimonas	F.Module_4
				ASV_800	k__Bacteria;p__Tenericutes;c__Mollicutes;o__Mollicutes RF39;f__uncultured rumen bacterium;g__uncultured rumen bacterium;s__uncultured rumen bacterium	R.Module_15		ASV_289	k__Bacteria;p__Bacteroidetes;c__Bacteroidia;o__Bacteroidales;f__Bacteroidaceae;g__Bacteroides;s__uncultured Bacteroides sp.	F.Module_4
				ASV_638	k__Bacteria;p__Patescibacteria;c__Gracilibacteria;o__Absconditabacteriales (SR1);f__uncultured rumen bacterium;g__uncultured rumen bacterium;s__uncultured rumen bacterium	R.Module_1		ASV_105	k__Bacteria;p__Firmicutes;c__Negativicutes;o__Selenomonadales;f__Acidaminococcaceae;g__Phascolarctobacterium;s__uncultured Veillonellaceae bacterium	F.Module_4
				ASV_195	k__Bacteria;p__Firmicutes;c__Clostridia;o__Clostridiales;f__Ruminococcaceae;g__Ruminococcaceae UCG-005;s__uncultured rumen bacterium	R.Module_3		ASV_179	k__Bacteria;p__Bacteroidetes;c__Bacteroidia;o__Bacteroidales;f__Rikenellaceae;g__Alistipes;s__uncultured bacterium	F.Module_4
				ASV_441	k__Bacteria;p__Firmicutes;c__Clostridia;o__Clostridiales;f__Ruminococcaceae;g__Ruminococcus 1;s__uncultured rumen bacterium	R.Module_3		ASV_149	k__Bacteria;p__Firmicutes;c__Clostridia;o__Clostridiales;f__Lachnospiraceae;g__Lachnospiraceae UCG-010;s__uncultured bacterium	F.Module_4
				ASV_802	k__Bacteria;p__Bacteroidetes;c__Bacteroidia;o__Bacteroidales;f__Rikenellaceae;g__Rikenellaceae RC9 gut group;s__uncultured rumen bacterium	R.Module_1		ASV_545	k__Bacteria;p__Firmicutes;c__Clostridia;o__Clostridiales;f__Ruminococcaceae;g__[Eubacterium] coprostanoligenes group;s__uncultured bacterium	F.Module_4
				ASV_568	k__Bacteria;p__Firmicutes;c__Clostridia;o__Clostridiales;f__Lachnospiraceae;g__Lachnospiraceae XPB1014 group;s__uncultured rumen bacterium	R.Module_3		ASV_306	k__Bacteria;p__Firmicutes;c__Clostridia;o__Clostridiales;f__Ruminococcaceae;g__Ruminococcaceae UCG-004;s__uncultured bacterium	F.Module_4
				ASV_1279	k__Bacteria;p__Firmicutes;c__Clostridia;o__Clostridiales;f__Lachnospiraceae;g__Lachnospiraceae UCG-010;s__uncultured rumen bacterium	R.Module_8		ASV_448	k__Bacteria;p__Firmicutes;c__Clostridia;o__Clostridiales;f__Peptococcaceae;g__uncultured;s__uncultured organism	F.Module_4
				ASV_485	k__Bacteria;p__Firmicutes;c__Clostridia;o__Clostridiales;f__Ruminococcaceae	R.Module_3		ASV_675	k__Bacteria;p__Firmicutes;c__Clostridia;o__Clostridiales;f__Ruminococcaceae	F.Module_4
				ASV_747	k__Bacteria;p__Firmicutes;c__Clostridia;o__Clostridiales;f__Ruminococcaceae;g__Ruminococcaceae UCG-010;s__uncultured rumen bacterium	R.Module_7		ASV_483	k__Bacteria;p__Firmicutes;c__Clostridia;o__Clostridiales;f__Ruminococcaceae	F.Module_4
				ASV_1288	k__Bacteria;p__Firmicutes;c__Clostridia;o__Clostridiales;f__Lachnospiraceae;g__Roseburia;s__uncultured bacterium	R.Module_7		ASV_1110	k__Bacteria;p__Firmicutes;c__Clostridia;o__Clostridiales;f__Ruminococcaceae;g__Ruminococcaceae UCG-010;s__uncultured bacterium	F.Module_4
				ASV_395	k__Bacteria;p__Bacteroidetes;c__Bacteroidia;o__Bacteroidales;f__Prevotellaceae;g__Prevotellaceae UCG-001;s__uncultured rumen bacterium	R.Module_5		ASV_1116	k__Bacteria;p__Verrucomicrobia;c__Verrucomicrobiae;o__Verrucomicrobiales;f__Akkermansiaceae;g__Akkermansia;s__uncultured bacterium	F.Module_4
				ASV_1077	k__Bacteria;p__Bacteroidetes;c__Bacteroidia;o__Bacteroidales;f__Prevotellaceae;g__Prevotellaceae UCG-004;s__unidentified rumen bacterium RFN35	R.Module_5		ASV_1066	k__Bacteria;p__Firmicutes;c__Clostridia;o__Clostridiales;f__Ruminococcaceae;g__Ruminococcaceae UCG-014	F.Module_4
				ASV_1150	k__Bacteria;p__Bacteroidetes;c__Bacteroidia;o__Bacteroidales;f__Prevotellaceae	R.Module_5		ASV_648	k__Bacteria;p__Bacteroidetes;c__Bacteroidia;o__Bacteroidales;f__Bacteroidales RF16 group;g__uncultured bacterium;s__uncultured bacterium	F.Module_4
				ASV_1254	k__Bacteria;p__Firmicutes;c__Negativicutes;o__Selenomonadales;f__Veillonellaceae;g__Selenomonas 1	R.Module_9		ASV_1080	k__Bacteria;p__Firmicutes;c__Clostridia;o__Clostridiales;f__Ruminococcaceae;g__Ruminococcaceae UCG-010	F.Module_4
				ASV_487	k__Bacteria;p__Firmicutes;c__Clostridia;o__Clostridiales;f__Family XIII;g__Anaerovorax;s__uncultured rumen bacterium	R.Module_1		ASV_644	k__Bacteria;p__Firmicutes;c__Clostridia;o__Clostridiales;f__Ruminococcaceae;g__Ruminiclostridium 9;s__uncultured bacterium	F.Module_4
				ASV_684	k__Bacteria;p__Firmicutes;c__Clostridia;o__Clostridiales;f__Ruminococcaceae;g__Ruminococcaceae UCG-008;s__uncultured bacterium	R.Module_3		ASV_1025	k__Bacteria;p__Firmicutes;c__Clostridia;o__Clostridiales;f__Ruminococcaceae;g__Ruminococcaceae UCG-010;s__uncultured bacterium	F.Module_4
				ASV_298	k__Bacteria;p__Firmicutes;c__Clostridia;o__Clostridiales	R.Module_17		ASV_918	k__Bacteria;p__Firmicutes;c__Clostridia;o__Clostridiales;f__Ruminococcaceae;g__Ruminiclostridium;s__uncultured bacterium	F.Module_4
				ASV_445	k__Bacteria;p__Firmicutes;c__Clostridia;o__Clostridiales;f__Ruminococcaceae;g__Ruminococcaceae UCG-014;s__uncultured rumen bacterium	R.Module_18		ASV_107	k__Bacteria;p__Bacteroidetes;c__Bacteroidia;o__Bacteroidales;f__Rikenellaceae;g__Rikenellaceae RC9 gut group;s__uncultured Bacteroidales bacterium	F.Module_4
				ASV_696	k__Bacteria;p__Firmicutes;c__Clostridia;o__Clostridiales;f__Ruminococcaceae;g__Ruminococcaceae NK4A214 group	R.Module_3		ASV_371	k__Bacteria;p__Bacteroidetes;c__Bacteroidia;o__Bacteroidales;f__Rikenellaceae;g__Rikenellaceae RC9 gut group;s__uncultured Bacteroidales bacterium	F.Module_4
				ASV_842	k__Bacteria;p__Firmicutes;c__Clostridia;o__Clostridiales;f__Ruminococcaceae;g__Ruminococcaceae UCG-014	R.Module_13		ASV_464	k__Bacteria;p__Firmicutes;c__Clostridia;o__Clostridiales;f__Ruminococcaceae;g__Ruminococcaceae UCG-013;s__uncultured Clostridiales bacterium	F.Module_5
				ASV_1060	k__Bacteria;p__Firmicutes;c__Clostridia;o__Clostridiales;f__Ruminococcaceae;g__Ruminococcaceae UCG-014	R.Module_3		ASV_160	k__Bacteria;p__Bacteroidetes;c__Bacteroidia;o__Bacteroidales;f__Bacteroidaceae;g__Bacteroides;s__uncultured Bacteroides sp.	F.Module_5
				ASV_359	k__Bacteria;p__Firmicutes;c__Clostridia;o__Clostridiales;f__Ruminococcaceae;g__[Eubacterium] coprostanoligenes group;s__uncultured bacterium	R.Module_19		ASV_358	k__Bacteria;p__Bacteroidetes;c__Bacteroidia;o__Bacteroidales;f__Prevotellaceae;g__Prevotellaceae UCG-004;s__uncultured Bacteroidales bacterium	F.Module_5
				ASV_654	k__Bacteria;p__Kiritimatiellaeota;c__Kiritimatiellae;o__WCHB1-41;f__uncultured rumen bacterium;g__uncultured rumen bacterium;s__uncultured rumen bacterium	R.Module_9		ASV_682	k__Bacteria;p__Bacteroidetes;c__Bacteroidia;o__Bacteroidales;f__Rikenellaceae;g__dgA-11 gut group;s__uncultured bacterium	F.Module_5
				ASV_730	k__Bacteria;p__Firmicutes;c__Clostridia;o__Clostridiales;f__Christensenellaceae;g__Christensenellaceae R-7 group	R.Module_13		ASV_513	k__Bacteria;p__Firmicutes;c__Clostridia;o__Clostridiales;f__Ruminococcaceae;g__Ruminococcaceae UCG-010;s__uncultured bacterium	F.Module_5
				ASV_791	k__Bacteria;p__Firmicutes;c__Clostridia;o__Clostridiales;f__Ruminococcaceae;g__Ruminococcaceae NK4A214 group;s__uncultured bacterium	R.Module_4		ASV_82	k__Bacteria;p__Bacteroidetes;c__Bacteroidia;o__Bacteroidales;f__Rikenellaceae;g__Rikenellaceae RC9 gut group;s__uncultured Bacteroidales bacterium	F.Module_5
				ASV_454	k__Bacteria;p__Firmicutes;c__Clostridia;o__Clostridiales;f__Christensenellaceae;g__Christensenellaceae R-7 group	R.Module_20		ASV_326	k__Bacteria;p__Bacteroidetes;c__Bacteroidia;o__Bacteroidales;f__Prevotellaceae;g__Prevotella 1;s__uncultured bacterium	F.Module_5
				ASV_1324	k__Bacteria;p__Bacteroidetes;c__Bacteroidia;o__Bacteroidales;f__Prevotellaceae;g__Prevotellaceae UCG-004;s__uncultured bacterium	R.Module_7		ASV_357	k__Bacteria;p__Bacteroidetes;c__Bacteroidia;o__Bacteroidales;f__Bacteroidaceae;g__Bacteroides;s__uncultured Bacteroides sp.	F.Module_5
				ASV_1217	k__Bacteria;p__Firmicutes;c__Clostridia;o__Clostridiales;f__Ruminococcaceae;g__Ruminococcus 1;s__uncultured rumen bacterium	R.Module_21		ASV_381	k__Bacteria;p__Firmicutes;c__Clostridia;o__Clostridiales;f__Lachnospiraceae;g__Tyzzerella 4;s__uncultured bacterium	F.Module_5
				ASV_1569	k__Bacteria;p__Firmicutes;c__Clostridia;o__Clostridiales;f__Ruminococcaceae;g__Ruminococcus 1;s__uncultured rumen bacterium	R.Module_21		ASV_280	k__Bacteria;p__Bacteroidetes;c__Bacteroidia;o__Bacteroidales;f__Bacteroidaceae;g__Bacteroides;s__uncultured Bacteroides sp.	F.Module_5
				ASV_1005	k__Bacteria;p__Tenericutes;c__Mollicutes;o__Mollicutes RF39;f__uncultured rumen bacterium;g__uncultured rumen bacterium;s__uncultured rumen bacterium	R.Module_1		ASV_351	k__Bacteria;p__Firmicutes;c__Clostridia;o__Clostridiales;f__Ruminococcaceae;g__[Eubacterium] coprostanoligenes group;s__uncultured bacterium	F.Module_5
				ASV_558	k__Bacteria;p__Firmicutes;c__Clostridia;o__Clostridiales;f__Ruminococcaceae;g__Ruminococcaceae UCG-010;s__uncultured rumen bacterium 4C0d-9	R.Module_22		ASV_252	k__Bacteria;p__Bacteroidetes;c__Bacteroidia;o__Bacteroidales;f__uncultured;g__uncultured Bacteroidales bacterium;s__uncultured Bacteroidales bacterium	F.Module_5
				ASV_574	k__Bacteria;p__Firmicutes;c__Clostridia;o__Clostridiales;f__Lachnospiraceae;g__uncultured	R.Module_23		ASV_1557	k__Bacteria;p__Firmicutes;c__Clostridia;o__Clostridiales;f__Ruminococcaceae;g__[Eubacterium] coprostanoligenes group	F.Module_5
				ASV_443	k__Bacteria;p__Firmicutes;c__Clostridia;o__Clostridiales;f__Lachnospiraceae;g__Oribacterium;s__uncultured rumen bacterium	R.Module_1		ASV_235	k__Bacteria;p__Bacteroidetes;c__Bacteroidia;o__Bacteroidales;f__Rikenellaceae;g__dgA-11 gut group;s__uncultured bacterium	F.Module_5
				ASV_1772	k__Bacteria;p__Firmicutes;c__Clostridia;o__Clostridiales;f__Ruminococcaceae;g__Ruminococcaceae UCG-014;s__unidentified rumen bacterium RF10	R.Module_1		ASV_369	k__Bacteria;p__Bacteroidetes;c__Bacteroidia;o__Bacteroidales;f__Rikenellaceae;g__Alistipes;s__uncultured bacterium	F.Module_5
				ASV_969	k__Bacteria;p__Firmicutes;c__Clostridia;o__Clostridiales;f__Ruminococcaceae;g__Ruminococcaceae UCG-004;s__uncultured rumen bacterium	R.Module_8		ASV_921	k__Bacteria;p__Firmicutes;c__Clostridia;o__Clostridiales;f__Christensenellaceae;g__Christensenellaceae R-7 group	F.Module_5
				ASV_1315	k__Bacteria;p__Tenericutes;c__Mollicutes;o__Mollicutes RF39	R.Module_20		ASV_519	k__Bacteria;p__Firmicutes;c__Clostridia;o__Clostridiales;f__Lachnospiraceae;g__Dorea;s__uncultured Lachnospiraceae bacterium	F.Module_5
				ASV_509	k__Bacteria;p__Firmicutes;c__Clostridia;o__Clostridiales;f__Ruminococcaceae;g__[Eubacterium] coprostanoligenes group	R.Module_1		ASV_285	k__Bacteria;p__Bacteroidetes;c__Bacteroidia;o__Bacteroidales;f__Muribaculaceae;g__uncultured bacterium;s__uncultured bacterium	F.Module_5
				ASV_797	k__Bacteria;p__Firmicutes;c__Clostridia;o__Clostridiales;f__Ruminococcaceae;g__Ruminococcaceae UCG-014;s__uncultured rumen bacterium	R.Module_4		ASV_390	k__Bacteria;p__Firmicutes;c__Clostridia;o__Clostridiales;f__Ruminococcaceae	F.Module_5
				ASV_617	k__Bacteria;p__Bacteroidetes;c__Bacteroidia;o__Bacteroidales;f__Muribaculaceae	R.Module_16		ASV_657	k__Bacteria;p__Firmicutes;c__Clostridia;o__Clostridiales;f__Ruminococcaceae;g__Ruminococcaceae UCG-005;s__uncultured bacterium	F.Module_5
				ASV_1352	k__Bacteria;p__Bacteroidetes;c__Bacteroidia;o__Bacteroidales;f__Muribaculaceae;g__uncultured bacterium;s__uncultured bacterium	R.Module_16		ASV_814	k__Bacteria;p__Bacteroidetes;c__Bacteroidia;o__Bacteroidales;f__Prevotellaceae;g__Prevotellaceae UCG-001;s__uncultured bacterium	F.Module_5
				ASV_781	k__Bacteria;p__Firmicutes;c__Clostridia;o__Clostridiales;f__Lachnospiraceae;g__Lachnospiraceae FCS020 group;s__uncultured rumen bacterium	R.Module_3		ASV_376	k__Bacteria;p__Bacteroidetes;c__Bacteroidia;o__Bacteroidales;f__Prevotellaceae;g__Prevotellaceae UCG-001;s__uncultured Bacteroidales bacterium	F.Module_5
				ASV_981	k__Bacteria;p__Firmicutes;c__Clostridia;o__Clostridiales;f__Lachnospiraceae;g__Oribacterium;s__rumen bacterium enrichment culture clone Y117	R.Module_1		ASV_970	k__Bacteria;p__Bacteroidetes;c__Bacteroidia;o__Bacteroidales;f__Tannerellaceae;g__Parabacteroides	F.Module_5
				ASV_579	k__Bacteria;p__Bacteroidetes;c__Bacteroidia;o__Bacteroidales;f__Rikenellaceae;g__SP3-e08;s__uncultured bacterium	R.Module_7		ASV_286	k__Bacteria;p__Firmicutes;c__Clostridia;o__Clostridiales;f__Ruminococcaceae;g__[Eubacterium] coprostanoligenes group	F.Module_5
				ASV_688	k__Bacteria;p__Firmicutes;c__Clostridia;o__Clostridiales;f__Lachnospiraceae;g__[Eubacterium] cellulosolvens group;s__[Eubacterium] cellulosolvens	R.Module_20		ASV_331	k__Bacteria;p__Firmicutes;c__Clostridia;o__Clostridiales;f__Ruminococcaceae;g__Ruminococcaceae UCG-009;s__uncultured bacterium	F.Module_5
				ASV_739	k__Bacteria;p__Firmicutes;c__Clostridia;o__Clostridiales;f__Ruminococcaceae;g__Ruminococcaceae UCG-013;s__uncultured rumen bacterium	R.Module_3		ASV_977	k__Bacteria;p__Firmicutes;c__Clostridia;o__Clostridiales;f__Christensenellaceae;g__Christensenellaceae R-7 group;s__uncultured bacterium	F.Module_5
				ASV_743	k__Bacteria;p__Tenericutes;c__Mollicutes;o__Mollicutes RF39	R.Module_13		ASV_685	k__Bacteria;p__Firmicutes;c__Clostridia;o__Clostridiales;f__Ruminococcaceae;g__[Eubacterium] coprostanoligenes group;s__uncultured bacterium	F.Module_5
				ASV_1126	k__Bacteria;p__Proteobacteria;c__Alphaproteobacteria;o__Rhizobiales;f__Beijerinckiaceae;g__Bosea	R.Module_1		ASV_438	k__Bacteria;p__Bacteroidetes;c__Bacteroidia;o__Bacteroidales;f__Rikenellaceae;g__Rikenellaceae RC9 gut group;s__uncultured Bacteroidales bacterium	F.Module_5
				ASV_962	k__Bacteria;p__Firmicutes;c__Clostridia;o__Clostridiales;f__Ruminococcaceae;g__Ruminococcaceae UCG-010;s__uncultured rumen bacterium	R.Module_8		ASV_63	k__Bacteria;p__Bacteroidetes;c__Bacteroidia;o__Bacteroidales;f__Prevotellaceae;g__Prevotellaceae UCG-004;s__uncultured bacterium	F.Module_5
				ASV_968	k__Bacteria;p__Firmicutes;c__Clostridia;o__Clostridiales;f__Lachnospiraceae;g__Lachnospiraceae UCG-008;s__uncultured rumen bacterium	R.Module_24		ASV_124	k__Bacteria;p__Firmicutes;c__Clostridia;o__Clostridiales;f__Lachnospiraceae	F.Module_5
				ASV_1771	k__Bacteria;p__Proteobacteria;c__Alphaproteobacteria;o__Rhodobacterales;f__Rhodobacteraceae;g__Paracoccus	R.Module_1		ASV_147	k__Bacteria;p__Bacteroidetes;c__Bacteroidia;o__Bacteroidales;f__Prevotellaceae;g__Alloprevotella;s__uncultured Bacteroidales bacterium	F.Module_5
				ASV_1661	k__Bacteria;p__Firmicutes;c__Clostridia;o__Clostridiales;f__Lachnospiraceae;g__Lachnospiraceae AC2044 group;s__uncultured rumen bacterium	R.Module_25		ASV_167	k__Bacteria;p__Bacteroidetes;c__Bacteroidia;o__Bacteroidales;f__Rikenellaceae;g__Rikenellaceae RC9 gut group;s__uncultured Bacteroidales bacterium	F.Module_5
				ASV_1	k__Bacteria;p__Firmicutes;c__Clostridia;o__Clostridiales;f__Ruminococcaceae;g__Ruminococcaceae UCG-005;s__uncultured Ruminococcaceae bacterium	R.Module_1		ASV_185	k__Bacteria;p__Bacteroidetes;c__Bacteroidia;o__Bacteroidales;f__Prevotellaceae;g__Prevotellaceae UCG-003	F.Module_5
				ASV_12	k__Bacteria;p__Firmicutes;c__Clostridia;o__Clostridiales;f__Ruminococcaceae;g__Saccharofermentans	R.Module_6		ASV_196	k__Bacteria;p__Bacteroidetes;c__Bacteroidia;o__Bacteroidales;f__Rikenellaceae;g__Rikenellaceae RC9 gut group	F.Module_5
				ASV_27	k__Bacteria;p__Firmicutes;c__Clostridia;o__Clostridiales	R.Module_3		ASV_237	k__Bacteria;p__Firmicutes;c__Clostridia;o__Clostridiales;f__Ruminococcaceae;g__Ruminococcaceae UCG-009;s__uncultured bacterium	F.Module_5
				ASV_32	k__Bacteria;p__Bacteroidetes;c__Bacteroidia;o__Bacteroidales;f__Rikenellaceae;g__Rikenellaceae RC9 gut group	R.Module_7		ASV_282	k__Bacteria;p__Firmicutes;c__Clostridia;o__Clostridiales;f__Ruminococcaceae;g__Ruminococcaceae UCG-014	F.Module_5
				ASV_33	k__Bacteria;p__Firmicutes;c__Clostridia;o__Clostridiales;f__Ruminococcaceae;g__Ruminococcaceae NK4A214 group;s__uncultured rumen bacterium	R.Module_3		ASV_377	k__Bacteria;p__Firmicutes;c__Clostridia;o__Clostridiales;f__Christensenellaceae;g__Christensenellaceae R-7 group;s__uncultured bacterium	F.Module_5
				ASV_43	k__Bacteria;p__Firmicutes;c__Bacilli;o__Lactobacillales;f__Lactobacillaceae;g__Lactobacillus	R.Module_10		ASV_571	k__Bacteria;p__Firmicutes;c__Clostridia;o__Clostridiales;f__Ruminococcaceae;g__Ruminococcaceae UCG-005	F.Module_6
				ASV_55	k__Bacteria;p__Bacteroidetes;c__Bacteroidia;o__Bacteroidales;f__Prevotellaceae;g__Prevotella 1;s__uncultured rumen bacterium	R.Module_3		ASV_2050	k__Bacteria;p__Firmicutes;c__Clostridia;o__Clostridiales;f__Ruminococcaceae;g__Ruminococcaceae UCG-013;s__uncultured Clostridiaceae bacterium	F.Module_6
				ASV_65	k__Bacteria;p__Firmicutes;c__Clostridia;o__Clostridiales;f__Ruminococcaceae;g__Ruminococcaceae NK4A214 group;s__uncultured rumen bacterium	R.Module_3		ASV_626	k__Bacteria;p__Firmicutes;c__Clostridia;o__Clostridiales;f__Peptostreptococcaceae;g__Clostridioides	F.Module_6
				ASV_73	k__Bacteria;p__Firmicutes;c__Clostridia;o__Clostridiales;f__Ruminococcaceae;g__Ruminococcaceae UCG-014;s__unidentified rumen bacterium JW32	R.Module_11		ASV_273	k__Bacteria;p__Firmicutes;c__Clostridia;o__Clostridiales;f__Ruminococcaceae;g__[Eubacterium] coprostanoligenes group;s__uncultured bacterium	F.Module_6
				ASV_89	k__Bacteria;p__Firmicutes;c__Clostridia;o__Clostridiales;f__Lachnospiraceae;g__Lachnospiraceae XPB1014 group	R.Module_12		ASV_686	k__Bacteria;p__Firmicutes;c__Clostridia;o__Clostridiales	F.Module_6
				ASV_99	k__Bacteria;p__Firmicutes;c__Clostridia;o__Clostridiales;f__Ruminococcaceae;g__Ruminococcaceae UCG-014	R.Module_13		ASV_997	k__Bacteria;p__Firmicutes;c__Clostridia;o__Clostridiales;f__Ruminococcaceae;g__Ruminococcaceae UCG-010;s__uncultured Ruminococcaceae bacterium	F.Module_6
				ASV_100	k__Bacteria;p__Patescibacteria;c__Saccharimonadia;o__Saccharimonadales;f__Saccharimonadaceae;g__Candidatus Saccharimonas;s__uncultured rumen bacterium	R.Module_14		ASV_751	k__Bacteria;p__Firmicutes;c__Clostridia;o__Clostridiales;f__Ruminococcaceae;g__Ruminococcaceae UCG-014;s__uncultured bacterium	F.Module_6
				ASV_101	k__Bacteria;p__Firmicutes;c__Clostridia;o__Clostridiales;f__Ruminococcaceae;g__Ruminococcaceae NK4A214 group;s__uncultured rumen bacterium	R.Module_3		ASV_563	k__Bacteria;p__Firmicutes;c__Clostridia;o__Clostridiales	F.Module_6
				ASV_119	k__Bacteria;p__Firmicutes;c__Clostridia;o__Clostridiales;f__Ruminococcaceae;g__Ruminococcus 1;s__Ruminococcus flavefaciens	R.Module_9		ASV_256	k__Bacteria;p__Firmicutes;c__Clostridia;o__Clostridiales;f__Ruminococcaceae;g__[Eubacterium] coprostanoligenes group;s__uncultured bacterium	F.Module_6
				ASV_122	k__Bacteria;p__Firmicutes;c__Clostridia;o__Clostridiales;f__Lachnospiraceae;g__Lachnospiraceae XPB1014 group	R.Module_3		ASV_269	k__Bacteria;p__Bacteroidetes;c__Bacteroidia;o__Bacteroidales;f__Rikenellaceae;g__dgA-11 gut group;s__uncultured bacterium	F.Module_6
				ASV_123	k__Bacteria;p__Tenericutes;c__Mollicutes;o__Mollicutes RF39;f__unidentified rumen bacterium RF39;g__unidentified rumen bacterium RF39;s__unidentified rumen bacterium RF39	R.Module_15		ASV_956	k__Bacteria;p__Firmicutes;c__Clostridia;o__Clostridiales;f__Ruminococcaceae;g__Ruminococcaceae NK4A214 group;s__uncultured bacterium	F.Module_6
				ASV_130	k__Bacteria;p__Kiritimatiellaeota;c__Kiritimatiellae;o__WCHB1-41;f__uncultured rumen bacterium;g__uncultured rumen bacterium;s__uncultured rumen bacterium	R.Module_3		ASV_1063	k__Bacteria;p__Firmicutes;c__Clostridia;o__Clostridiales;f__Ruminococcaceae;g__Ruminococcaceae UCG-005	F.Module_6
				ASV_143	k__Bacteria;p__Firmicutes;c__Clostridia;o__Clostridiales;f__Ruminococcaceae;g__[Eubacterium] coprostanoligenes group;s__uncultured bacterium	R.Module_3		ASV_328	k__Bacteria;p__Firmicutes;c__Clostridia;o__Clostridiales;f__Ruminococcaceae	F.Module_6
				ASV_144	k__Bacteria;p__Bacteroidetes;c__Bacteroidia;o__Bacteroidales;f__Bacteroidaceae;g__Bacteroides;s__Bacteroides fragilis	R.Module_3		ASV_910	k__Bacteria;p__Firmicutes;c__Clostridia;o__Clostridiales;f__Ruminococcaceae;g__Ruminococcaceae UCG-013;s__uncultured bacterium	F.Module_6
				ASV_154	k__Bacteria;p__Firmicutes;c__Clostridia;o__Clostridiales;f__Ruminococcaceae;g__Ruminococcaceae NK4A214 group;s__uncultured rumen bacterium	R.Module_3		ASV_1043	k__Bacteria;p__Firmicutes;c__Clostridia;o__Clostridiales;f__Ruminococcaceae;g__Ruminococcaceae UCG-010;s__uncultured bacterium	F.Module_6
				ASV_220	k__Bacteria;p__Bacteroidetes;c__Bacteroidia;o__Bacteroidales;f__Prevotellaceae;g__Prevotella 1;s__uncultured rumen bacterium	R.Module_5		ASV_352	k__Bacteria;p__Bacteroidetes;c__Bacteroidia;o__Bacteroidales;f__Bacteroidales RF16 group;g__uncultured Porphyromonadaceae bacterium;s__uncultured Porphyromonadaceae bacterium	F.Module_6
				ASV_276	k__Bacteria;p__Bacteroidetes;c__Bacteroidia;o__Bacteroidales;f__Prevotellaceae;g__Prevotella 1	R.Module_17		ASV_356	k__Bacteria;p__Firmicutes;c__Clostridia;o__Clostridiales;f__Ruminococcaceae;g__[Eubacterium] coprostanoligenes group	F.Module_6
				ASV_284	k__Bacteria;p__Firmicutes;c__Clostridia;o__Clostridiales;f__Ruminococcaceae;g__Saccharofermentans	R.Module_18		ASV_398	k__Bacteria;p__Firmicutes;c__Clostridia;o__Clostridiales;f__Peptococcaceae;g__uncultured;s__uncultured organism	F.Module_6
				ASV_302	k__Bacteria;p__Firmicutes;c__Clostridia;o__Clostridiales;f__Christensenellaceae	R.Module_19		ASV_304	k__Bacteria;p__Bacteroidetes;c__Bacteroidia;o__Bacteroidales;f__Rikenellaceae;g__Alistipes;s__uncultured bacterium	F.Module_6
				ASV_340	k__Bacteria;p__Firmicutes;c__Clostridia;o__Clostridiales;f__Ruminococcaceae;g__Ruminococcus 1;s__uncultured rumen bacterium	R.Module_21		ASV_459	k__Bacteria;p__Verrucomicrobia;c__Verrucomicrobiae;o__Verrucomicrobiales;f__Akkermansiaceae;g__Akkermansia;s__uncultured bacterium	F.Module_6
				ASV_343	k__Bacteria;p__Firmicutes;c__Clostridia;o__Clostridiales;f__Ruminococcaceae;g__Ruminococcaceae UCG-002	R.Module_22		ASV_602	k__Bacteria;p__Firmicutes;c__Clostridia;o__Clostridiales;f__Ruminococcaceae	F.Module_6
				ASV_345	k__Bacteria;p__Firmicutes;c__Clostridia;o__Clostridiales;f__Ruminococcaceae;g__Ruminococcus 1	R.Module_23		ASV_658	k__Bacteria;p__Firmicutes;c__Clostridia;o__Clostridiales;f__Lachnospiraceae	F.Module_6
				ASV_414	k__Bacteria;p__Firmicutes;c__Clostridia;o__Clostridiales;f__Christensenellaceae;g__Christensenellaceae R-7 group	R.Module_8		ASV_774	k__Bacteria;p__Bacteroidetes;c__Bacteroidia;o__Bacteroidales;f__Rikenellaceae;g__Rikenellaceae RC9 gut group	F.Module_6
				ASV_417	k__Bacteria;p__Bacteroidetes;c__Bacteroidia;o__Bacteroidales;f__Prevotellaceae;g__Prevotellaceae UCG-001;s__uncultured bacterium	R.Module_5		ASV_958	k__Bacteria;p__Firmicutes;c__Clostridia;o__Clostridiales;f__Ruminococcaceae;g__Ruminococcaceae UCG-014;s__uncultured rumen bacterium	F.Module_6
				ASV_455	k__Bacteria;p__Firmicutes;c__Clostridia;o__Clostridiales;f__Ruminococcaceae;g__[Eubacterium] coprostanoligenes group;s__uncultured rumen bacterium	R.Module_1		ASV_731	k__Bacteria;p__Bacteroidetes;c__Bacteroidia;o__Bacteroidales;f__Rikenellaceae;g__Rikenellaceae RC9 gut group;s__uncultured bacterium	F.Module_6
				ASV_540	k__Bacteria;p__Bacteroidetes;c__Bacteroidia;o__Bacteroidales;f__Rikenellaceae;g__U29-B03;s__uncultured rumen bacterium	R.Module_7		ASV_698	k__Bacteria;p__Firmicutes;c__Clostridia;o__Clostridiales;f__Ruminococcaceae;g__Ruminococcaceae UCG-010;s__uncultured bacterium	F.Module_6
				ASV_596	k__Bacteria;p__Firmicutes;c__Clostridia;o__Clostridiales;f__Ruminococcaceae;g__Ruminococcus 1	R.Module_1		ASV_911	k__Bacteria;p__Bacteroidetes;c__Bacteroidia;o__Bacteroidales;f__Dysgonomonadaceae;g__uncultured;s__uncultured bacterium	F.Module_6
				ASV_601	k__Bacteria;p__Bacteroidetes;c__Bacteroidia;o__Bacteroidales;f__Prevotellaceae;g__Prevotellaceae UCG-003;s__uncultured rumen bacterium	R.Module_20		ASV_1088	k__Bacteria;p__Bacteroidetes;c__Bacteroidia;o__Bacteroidales;f__Bacteroidales RF16 group;g__uncultured Porphyromonadaceae bacterium;s__uncultured Porphyromonadaceae bacterium	F.Module_6
				ASV_872	k__Bacteria;p__Firmicutes;c__Clostridia;o__Clostridiales;f__Ruminococcaceae;g__Saccharofermentans	R.Module_8		ASV_53	k__Bacteria;p__Bacteroidetes;c__Bacteroidia;o__Bacteroidales;f__Rikenellaceae;g__Rikenellaceae RC9 gut group;s__uncultured Bacteroidales bacterium	F.Module_6
				ASV_878	k__Bacteria;p__Firmicutes;c__Clostridia;o__Clostridiales;f__Ruminococcaceae;g__Ruminiclostridium 9;s__uncultured rumen bacterium	R.Module_24		ASV_170	k__Bacteria;p__Bacteroidetes;c__Bacteroidia;o__Bacteroidales;f__Rikenellaceae;g__Rikenellaceae RC9 gut group	F.Module_6
				ASV_1147	k__Bacteria;p__Firmicutes;c__Clostridia;o__Clostridiales;f__Ruminococcaceae;g__Saccharofermentans;s__unidentified rumen bacterium RFN72	R.Module_1		ASV_245	k__Bacteria;p__Firmicutes;c__Clostridia;o__Clostridiales;f__Ruminococcaceae;g__[Eubacterium] coprostanoligenes group;s__uncultured bacterium	F.Module_6
				ASV_1310	k__Bacteria;p__Firmicutes;c__Clostridia;o__Clostridiales;f__Ruminococcaceae;g__Ruminococcus 1;s__Ruminococcus flavefaciens	R.Module_25		ASV_253	k__Bacteria;p__Bacteroidetes;c__Bacteroidia;o__Bacteroidales;f__Rikenellaceae;g__Rikenellaceae RC9 gut group	F.Module_6
								ASV_318	k__Bacteria;p__Firmicutes;c__Clostridia;o__Clostridiales;f__Ruminococcaceae;g__[Eubacterium] coprostanoligenes group;s__uncultured bacterium	F.Module_6
								ASV_408	k__Bacteria;p__Bacteroidetes;c__Bacteroidia;o__Bacteroidales;f__Rikenellaceae;g__Rikenellaceae RC9 gut group	F.Module_6
								ASV_474	k__Bacteria;p__Firmicutes;c__Clostridia;o__Clostridiales;f__Ruminococcaceae;g__Ruminococcaceae UCG-005;s__metagenome	F.Module_6
								ASV_481	k__Bacteria;p__Bacteroidetes;c__Bacteroidia;o__Bacteroidales;f__F082;g__uncultured bacterium;s__uncultured bacterium	F.Module_6
								ASV_608	k__Bacteria;p__Bacteroidetes;c__Bacteroidia;o__Bacteroidales;f__Bacteroidaceae;g__Bacteroides	F.Module_6
								ASV_824	k__Bacteria;p__Firmicutes;c__Clostridia;o__Clostridiales	F.Module_7
								ASV_242	k__Bacteria;p__Firmicutes;c__Clostridia;o__Clostridiales;f__Ruminococcaceae;g__Ruminococcaceae UCG-005	F.Module_7
								ASV_647	k__Bacteria;p__Bacteroidetes;c__Bacteroidia;o__Bacteroidales;f__Rikenellaceae;g__Alistipes;s__uncultured bacterium	F.Module_7
								ASV_189	k__Bacteria;p__Firmicutes;c__Clostridia;o__Clostridiales;f__Lachnospiraceae;g__Tyzzerella 4;s__uncultured bacterium	F.Module_7
								ASV_642	k__Bacteria;p__Bacteroidetes;c__Bacteroidia;o__Bacteroidales;f__Rikenellaceae;g__Rikenellaceae RC9 gut group	F.Module_8
								ASV_1069	k__Bacteria;p__Firmicutes;c__Clostridia;o__Clostridiales;f__Ruminococcaceae;g__Ruminococcaceae UCG-013	F.Module_8
								ASV_40	k__Bacteria;p__Bacteroidetes;c__Bacteroidia;o__Bacteroidales;f__Rikenellaceae;g__Rikenellaceae RC9 gut group;s__uncultured Bacteroidales bacterium	F.Module_8
								ASV_1154	k__Bacteria;p__Firmicutes;c__Clostridia;o__Clostridiales;f__Ruminococcaceae;g__Ruminococcaceae UCG-010;s__uncultured bacterium	F.Module_9
								ASV_157	k__Bacteria;p__Bacteroidetes;c__Bacteroidia;o__Bacteroidales;f__Prevotellaceae;g__Prevotellaceae UCG-004;s__uncultured bacterium	F.Module_9

## Sheet: Table S5
Table S5. Envfit results between host parameters and microbiota in different sites of cattle digestive tract calculated by NMDS using Bray-Curtis distance
Sites / Parameters	Oral cavity			Rumen			Feces
	R2	pvalue	Significance	R2	pvalue	Significance	R2	pvalue	Significance
VAL (valeric acid)	0.0211178	0.734		0.223	0.016	*	0.0354433	0.534
TVFA (total volatile fatty acids)	0.00610278	0.899		0.147	0.087		0.012989	0.799
TP (total protein)	0.00517793	0.928		0.591	0.001	**	0.246968	0.007	**
TG (triglyceride)	0.083413	0.236		0.216	0.014	*	0.281402	0.005	**
T.bil (total bilirubin)	0.0185637	0.725		0.398	0.001	**	0.121908	0.118
PRO (propionic acid)	0.00569534	0.912		0.139	0.082		0.00208366	0.955
P (phosphorus ion)	0.00100625	0.981		0.41	0.001	**	0.344379	0.002	**
Mg (magnesium ion)	0.0100939	0.842		0.054	0.425		0.105902	0.157
IVAL (isovaleric acid)	0.0778747	0.245		0.146	0.066		0.0729777	0.305
IBUT (isobutyric acid)	0.0877154	0.217		0.109	0.148		0.0381152	0.541
Glu (glucose)	0.0359139	0.561		0.088	0.233		0.0194968	0.743
Fe (ferric ion)	0.0971977	0.164		0.065	0.324		0.0220134	0.675
Ca (calcium ion)	0.018159	0.762		0.27	0.01	**	0.114212	0.134
BUT (butyric acid)	0.0256404	0.664		0.09	0.235		0.0185533	0.693
ACE.PRO.ratio (acetic acid : propionic acid)	0.0392571	0.505		0.031	0.574		0.0153623	0.758
ACE (acetic acid)	0.00873877	0.867		0.147	0.085		0.0129228	0.788

## Sheet: Table S6
	Table S6. Details of ASVs separated into 4 clustered according to correlation with host parameters.
Cluster NO.	ASVs	Assigned phylum	Correlation	Parameters	Modules
Cluster I	ASV_42,ASV_111,ASV_159,ASV_146,ASV_110,ASV_287,ASV_335,ASV_187,ASV_560,ASV_32,ASV_470,ASV_102,ASV_315,ASV_494	﻿Firmicutes and Bacteroidetes	Negative	TP, T.bil, P, TG, and Ca	Module_1, Module_3, Module_7
Cluster II	ASV_292,ASV_310,ASV_125,ASV_206,ASV_205,ASV_511,ASV_48,ASV_429,ASV_439,ASV_487,ASV_226,ASV_229,ASV_441,ASV_384,ASV_443,ASV_177,ASV_209,ASV_143,ASV_532,ASV_308	﻿Firmicutes	Negative	TP, T.bil, P, TG, and Ca	Module_1, Module_2, Module_3, Module_7
Cluster III	ASV_197,ASV_316,ASV_183,ASV_379,ASV_271,ASV_56,ASV_145,ASV_389,ASV_68,ASV_75,ASV_232,ASV_24,ASV_3,ASV_373,ASV_529,ASV_118,ASV_6,ASV_447,ASV_22,ASV_23,ASV_21	﻿Proteobacteria	Positive	TP, T.bil, and P	Module_1, Module_2
Cluster IV	ASV_89,ASV_101,ASV_10,ASV_325,ASV_270,ASV_416,ASV_94,ASV_1	﻿Firmicutes and ﻿Bacteroidetes	Positive	TP, T.bil, and P	Module_1
