# Supplementary material for: Modulations in gastrointestinal microbiota during postpartum period fulfill energy requirements and maintain health of lactating Tibetan cattle
Source: Front Microbiol. 2024 Aug 20;15:1369173. doi: 10.3389/fmicb.2024.1369173 (PMC11368858; doi:10.3389/fmicb.2024.1369173)
Supplement: Supplementary file 3 [file Table_3.XLSX]

## Sheet: R;B
Raw_ID	ID	Sampling_Time	Group	Breed	Time_Group	Glu(mmol/L)	Ca(mmol/L)P	P(mmol/L)	TG(mmol/L)	TP(g/L)	T-bil(umol/L)	Fe（umol/L)	Mg（mmol/L)	ACE	PRO	IBUT	BUT	IVAL	VAL	TVFA	ACE/PRO
CW1.1	R.1W.1	2019.6.14	R.1W	Cattle	1W	2.87	2.31	1.24	0.17	78.9	5.65	18.8	0.88	22.3192	4.2508	0.355463	2.70418	0.386251	0.166165	30.182	5.25058
CW1.2	R.1W.2	2019.6.14	R.1W	Cattle	1W	2.9	1.76	1.57	0.18	57.4	4.17	17.81	0.86	31.6383	6.37978	0.558491	3.96655	0.677835	0.281067	43.502	4.95916
CW1.3	R.1W.3	2019.6.14	R.1W	Cattle	1W	3.46	2.23	1.86	0.35	70.4	4.63	21.1	0.8	29.8572	7.71662	0.307687	4.9802	0.305091	0.351821	43.5186	3.8692
CW1.4	R.1W.4	2019.6.14	R.1W	Cattle	1W	2.89	2	1.24	0.11	53.7	3.63	13.7	0.9	23.9987	4.4264	0.364429	2.94991	0.403768	0.172367	32.3156	5.42172
CW1.5	R.1W.5	2019.6.14	R.1W	Cattle	1W	1.85	1.49	0.71	0.14	64	4.12	18.34	0.74	37.8319	7.40457	0.943796	4.10859	1.15557	0.326796	51.7713	5.10927
CW1.6	R.1W.6	2019.6.14	R.1W	Cattle	1W	3.04	2	1.68	0.19	68.6	6.87	21.98	0.88	35.9298	6.78466	0.571491	3.43216	0.642634	0.229936	47.5907	5.29573
CW1.7	R.1W.7	2019.6.14	R.1W	Cattle	1W	1.5	1.84	2.55	0.27	61.3	3.3	34.34	0.84	20.7368	4.11425	0.35182	2.83723	0.357938	0.156239	28.5542	5.04023
CW1.8	R.1W.8	2019.6.14	R.1W	Cattle	1W	4.14	1.76	2.03	0.35	64.8	4.73	32.44	0.91	31.6383	6.37978	0.558491	3.96655	0.677835	0.281067	43.502	4.95916
CW1.9	R.1W.9	2019.6.14	R.1W	Cattle	1W	2.69	1.98	2.09	0.34	61.8	3.1	23.22	0.85	35.1019	7.39291	0.283596	4.27151	0.17613	0.227867	47.4539	4.74805
CW2.1	R.2W.1	2019.6.23	R.2W	Cattle	2W	0.82	2.02	1.37	0.27	62.9	5.4	22.65	1.02	29.2704	5.72367	0.790075	5.19369	1.01705	0.428522	42.4234	5.11392
CW2.2	R.2W.2	2019.6.23	R.2W	Cattle	2W	0.77	1.98	2.05	0.29	69.4	6.69	14.35	0.95	40.9468	8.22019	0.944449	6.60884	1.17287	0.436207	58.3293	4.98124
CW2.3	R.2W.3	2019.6.23	R.2W	Cattle	2W	0.92	0.37	1.52	0.29	67.3	6.97	29.33	0.99	36.9611	7.06679	0.610042	5.30871	0.663003	0.303366	50.9131	5.23026
CW2.4	R.2W.4	2019.6.23	R.2W	Cattle	2W	0.92	1.61	1.39	0.22	53	5	22.81	0.92	56.4926	11.8363	0.924789	8.3441	1.10929	0.528707	79.2358	4.77283
CW2.5	R.2W.5	2019.6.23	R.2W	Cattle	2W	0.93	1.82	1.08	0.18	48.9	6.18	16.57	1.05	45.3567	10.8992	0.644223	5.79686	0.685562	0.420705	63.8032	4.16147
CW2.6	R.2W.6	2019.6.23	R.2W	Cattle	2W	0.88	1.73	0.87	0.17	58	4.46	25.35	1.07	47.6619	9.99005	0.60414	5.84967	0.57739	0.344271	65.0274	4.77094
CW2.7	R.2W.7	2019.6.23	R.2W	Cattle	2W	1.69	1.18	1.35	0.04	31	0.94	34.69	0.99	41.9973	9.91851	0.509886	5.41218	0.494999	0.502994	58.8359	4.23424
CW2.8	R.2W.8	2019.6.23	R.2W	Cattle	2W	2.05	1.28	1.11	0.09	32.8	1.7	31.25	0.92	49.6426	10.4805	1.27767	5.79848	1.54209	0.503934	69.2453	4.73668
CW2.9	R.2W.9	2019.6.23	R.2W	Cattle	2W	2.78	2.21	2.13	0.24	66.5	3.4	29.57	0.89	42.8664	10.3308	0.898826	5.84065	1.07377	0.487531	61.498	4.14939
CW5.1	R.1M.1	2019.7.10	R.1M	Cattle	1M	1.72	1.28	0.85	0.09	33.8	1.76	19.34	1.02	41.3209	8.95354	0.585204	5.56999	0.653809	0.420559	57.504	4.61503
CW5.2	R.1M.2	2019.7.10	R.1M	Cattle	1M	1.37	1.04	0.43	0.1	30.5	1.95	19.82	0.9	37.0366	7.83271	0.706205	5.29803	0.853433	0.468735	52.1957	4.72845
CW5.3	R.1M.3	2019.7.10	R.1M	Cattle	1M	1.58	1.17	0.63	0.16	36.5	2.55	23.01	0.92	39.3595	7.56042	0.55072	4.10957	0.726216	0.442848	52.7492	5.20598
CW5.4	R.1M.4	2019.7.10	R.1M	Cattle	1M	1.84	1.3	0.94	0.15	36.2	2.31	19.38	0.92	39.8559	7.72703	0.682282	4.98903	0.85084	0.354564	54.4596	5.15798
CW5.5	R.1M.5	2019.7.10	R.1M	Cattle	1M	1.4	1.21	0.57	0.12	29.3	2.1	17.54	1.06	37.8723	8.04352	0.682564	4.54386	0.816791	0.390958	52.35	4.70843
CW5.6	R.1M.6	2019.7.10	R.1M	Cattle	1M	2.31	1.7	0.75	0.16	51.1	3.21	22.05	0.89	33.5749	6.93563	0.675812	4.94234	0.801819	0.415281	47.3458	4.84094
CW5.7	R.1M.7	2019.7.10	R.1M	Cattle	1M	1.38	1.14	0.69	0.16	29.4	2.64	23.68	0.83	31.9836	6.16	0.442141	4.13235	0.486911	0.272772	43.4778	5.19215
CW5.8	R.1M.8	2019.7.10	R.1M	Cattle	1M	1.12	1.2	0.27	0.18	30.4	2.46	28.63	1	44.4767	7.6563	0.887469	5.52131	1.11868	0.381061	60.0416	5.80916
CW5.9	R.1M.9	2019.7.10	R.1M	Cattle	1M	1.08	1.66	0.63	0.08	17	0.91	13.47	0.84	41.9973	9.91851	0.509886	5.41218	0.494999	0.502994	58.8359	4.23424
CW9.1	R.2M.1	2019.8.14	R.2M	Cattle	2M	3.11	1.99	0.82	0.24	63.5	5.54	16.41	0.91	21.2059	4.03862	0.464393	2.52354	0.551896	0.190502	28.9748	5.25077
CW9.2	R.2M.2	2019.8.14	R.2M	Cattle	2M	1.08	0.6	0.4	0.03	16	0.81	20.74	0.95	45.3531	9.43109	0.948989	6.0521	1.23333	0.477132	63.4957	4.80889
CW9.3	R.2M.3	2019.8.14	R.2M	Cattle	2M	1.75	1.19	1.01	0.13	31.8	2.36	17.84	0.94	26.7978	5.57316	0.545233	3.64032	0.721579	0.288366	37.5665	4.80837
CW9.4	R.2M.4	2019.8.14	R.2M	Cattle	2M	1.89	1.17	0.8	0.22	32.1	2.14	24.14	0.98	46.5949	9.89286	0.852797	6.70789	1.0812	0.455371	65.5851	4.70996
CW9.5	R.2M.5	2019.8.14	R.2M	Cattle	2M	2.07	1.49	1.3	0.19	33.3	2.1	22.97	1.01	36.1758	7.84422	0.784095	4.73366	1.02943	0.419227	50.9864	4.61177
CW9.6	R.2M.6	2019.8.14	R.2M	Cattle	2M	2.58	2.25	1.59	0.21	47.6	3.35	48.13	1.03	37.1283	7.80846	0.692857	4.44728	0.849556	0.306399	51.2328	4.75488
CW9.7	R.2M.7	2019.8.14	R.2M	Cattle	2M	1.61	1.04	0.37	0.06	23.6	1.22	23.74	0.82	37.9144	7.52224	0.691643	4.35845	0.784495	0.284677	51.5559	5.04031
CW9.8	R.2M.8	2019.8.14	R.2M	Cattle	2M	1.37	0.91	0.37	0.09	19.4	1.26	21.07	0.99	47.5813	8.11221	0.768458	4.04713	0.861047	0.263896	61.6341	5.8654
CW9.9	R.2M.9	2019.8.14	R.2M	Cattle	2M	1.78	1.33	0.59	0.16	31.2	2.27	12.65	1.16	44.22	10.1399	0.889892	7.05298	1.11231	0.544356	63.9595	4.361
